# Supplementary material for: Numerical simulation analysis of pile-soil interaction under earthquake action
Source: PLoS One. 2025 Mar 10;20(3):e0312689. doi: 10.1371/journal.pone.0312689 (PMC11892883; doi:10.1371/journal.pone.0312689)
Supplement: S1 supporting information — (XLSX) [file pone.0312689.s001.xlsx]

## Sheet: S1 Acceleration of pile top at 
0.05g-1
1	1.67215e-05
2	0.000144561
3	0.000518709
4	0.00117
5	0.00281
6	0.00768
7	0.01577
8	0.02167
9	0.02463
10	0.03196
11	0.03723
12	0.01657
13	-0.04876
14	-0.15858
15	-0.24956
16	-0.19667
17	-0.0155
18	0.02155
19	-0.22977
20	-0.35091
21	0.13736
22	0.77843
23	0.62248
24	-0.24905
25	-0.81722
26	-0.52102
27	0.23208
28	0.51864
29	0.08865
30	-0.23549
31	-0.17343
32	-0.02177
33	0.53993
34	0.82914
35	-0.46265
36	-1.73052
37	-0.65099
38	1.23202
39	1.20857
40	-0.25503
41	-1.01984
42	-0.40542
43	0.4929
44	0.26258
45	-1.00463
46	-1.43
47	-0.19987
48	0.90145
49	0.65635
50	0.16164
51	0.30573
52	0.53071
53	0.33799
54	-0.01687
55	-0.46787
56	-0.94858
57	-0.54415
58	0.56664
59	0.57861
60	-0.36612
61	-0.56681
62	-0.19309
63	0.10198
64	0.58547
65	0.87079
66	0.62716
67	0.31015
68	-0.01141
69	-0.26238
70	-0.17535
71	-0.13537
72	-0.427
73	-0.68024
74	-0.68355
75	-0.49057
76	-0.07035
77	0.34279
78	0.23399
79	-0.25174
80	-0.23616
81	0.4326
82	0.76561
83	0.35902
84	0.01568
85	0.02877
86	0.03237
87	0.19606
88	0.31865
89	-0.18372
90	-0.57227
91	-0.13721
92	0.08849
93	-0.34391
94	-0.14236
95	0.79303
96	0.96868
97	0.42854
98	0.28377
99	0.24607
100	-0.06714
101	-0.10027
102	0.05658
103	-0.03684
104	-0.19476
105	-0.46767
106	-0.90586
107	-0.74753
108	0.1071
109	0.48629
110	0.00439
111	-0.55162
112	-0.60174
113	0.12141
114	1.10975
115	1.02433
116	-0.00602
117	-0.45109
118	-0.15431
119	0.04738
120	0.09908
121	0.02546
122	-0.45393
123	-0.96932
124	-0.83037
125	-0.05662
126	0.68541
127	0.80776
128	0.4285
129	0.16385
130	0.26506
131	0.55248
132	0.72644
133	0.41143
134	-0.2519
135	-0.57688
136	-0.46483
137	-0.43728
138	-0.5647
139	-0.50105
140	-0.22331
141	0.03382
142	0.16272
143	0.18952
144	0.26775
145	0.46638
146	0.45147
147	0.10571
148	-0.07445
149	0.0191
150	0.0526
151	0.09051
152	0.04978
153	-0.34491
154	-0.70238
155	-0.62158
156	-0.29093
157	0.10254
158	0.44103
159	0.54832
160	0.43166
161	0.26813
162	0.24512
163	0.40624
164	0.47807
165	0.1509
166	-0.32107
167	-0.41809
168	-0.2168
169	-0.10837
170	-0.144
171	-0.2738
172	-0.4306
173	-0.36118
174	0.01735
175	0.40397
176	0.44159
177	0.18976
178	0.07354
179	0.16849
180	0.18329
181	0.07295
182	-0.09252
183	-0.30418
184	-0.43483
185	-0.43753
186	-0.39162
187	-0.30869
188	-0.1841
189	0.0213
190	0.29098
191	0.43211
192	0.36499
193	0.20836
194	0.13507
195	0.31409
196	0.57543
197	0.45788
198	-0.06116
199	-0.46019
200	-0.42386
201	-0.22067
202	-0.2058
203	-0.30833
204	-0.24409
205	0.03041
206	0.20232
207	0.04196
208	-0.02596
209	0.38049
210	0.6636
211	0.36154
212	0.06939
213	0.11571
214	0.01127
215	-0.35692
216	-0.60629
217	-0.65946
218	-0.53632
219	-0.20832
220	-0.02099
221	-0.14329
222	-0.13353
223	0.18104
224	0.42219
225	0.40445
226	0.34155
227	0.38979
228	0.39185
229	0.22156
230	-0.00636
231	-0.27174
232	-0.50143
233	-0.41567
234	-0.18627
235	-0.24425
236	-0.39152
237	-0.22442
238	0.09779
239	0.21572
240	0.17944
241	0.30377
242	0.59644
243	0.67771
244	0.35912
245	-0.05078
246	-0.30804
247	-0.55689
248	-0.69341
249	-0.38088
250	0.05894
251	-0.00573
252	-0.37256
253	-0.33535
254	0.16741
255	0.60026
256	0.59469
257	0.23821
258	0.01116
259	0.25123
260	0.5391
261	0.26706
262	-0.29734
263	-0.39536
264	-0.08091
265	-0.0424
266	-0.35627
267	-0.49265
268	-0.18762
269	0.23091
270	0.31066
271	0.14601
272	0.13305
273	0.31424
274	0.41957
275	0.22353
276	-0.17347
277	-0.378
278	-0.20843
279	0.01277
280	-0.05154
281	-0.2584
282	-0.39503
283	-0.49603
284	-0.44498
285	-0.12117
286	0.18169
287	0.2604
288	0.36528
289	0.53888
290	0.44408
291	0.1302
292	-0.00848
293	0.02685
294	-0.02151
295	-0.19319
296	-0.39783
297	-0.47376
298	-0.23329
299	0.11368
300	0.07902
301	-0.24732
302	-0.22947
303	0.27731
304	0.6795
305	0.52657
306	0.13227
307	0.04702
308	0.23368
309	0.22561
310	-0.13494
311	-0.48482
312	-0.45999
313	-0.24319
314	-0.22705
315	-0.33867
316	-0.24552
317	0.0629
318	0.29534
319	0.26449
320	0.13456
321	0.17989
322	0.3181
323	0.29039
324	0.18361
325	0.15086
326	0.00456
327	-0.30292
328	-0.44489
329	-0.33617
330	-0.23761
331	-0.20526
332	-0.09386
333	0.07761
334	0.18927
335	0.2336
336	0.28883
337	0.36088
338	0.33997
339	0.18131
340	0.00943
341	-0.05153
342	-0.04926
343	-0.13899
344	-0.34895
345	-0.5061
346	-0.46123
347	-0.2633
348	-0.06744
349	0.0511
350	0.15102
351	0.27819
352	0.34041
353	0.24503
354	0.11487
355	0.13767
356	0.20022
357	0.04304
358	-0.25433
359	-0.38927
360	-0.31268
361	-0.20891
362	-0.18376
363	-0.19682
364	-0.13884
365	0.04974
366	0.26064
367	0.36421
368	0.39018
369	0.38004
370	0.31005
371	0.21059
372	0.0994
373	-0.04008
374	-0.13521
375	-0.16189
376	-0.23981
377	-0.36898
378	-0.39183
379	-0.27612
380	-0.11699
381	0.04181
382	0.15592
383	0.16457
384	0.16427
385	0.28472
386	0.37737
387	0.23412
388	-0.02392
389	-0.1664
390	-0.20137
391	-0.24678
392	-0.31572
393	-0.35155
394	-0.30957
395	-0.18681
396	-0.05976
397	0.00293
398	0.08094
399	0.26589
400	0.46063
401	0.49235
402	0.33979
403	0.17104
404	0.11972
405	0.07596
406	-0.10918
407	-0.33733
408	-0.41103
409	-0.3121
410	-0.17859
411	-0.0967
412	-0.02289
413	0.09054
414	0.20359
415	0.2515
416	0.22208
417	0.1701
418	0.15965
419	0.16176
420	0.07185
421	-0.11601
422	-0.26675
423	-0.30615
424	-0.29719
425	-0.28484
426	-0.25786
427	-0.20797
428	-0.10821
429	0.04277
430	0.1766
431	0.26013
432	0.31902
433	0.32763
434	0.23653
435	0.09474
436	0.000205941
437	-0.03264
438	-0.05872
439	-0.12378
440	-0.21513
441	-0.24117
442	-0.15046
443	-0.035
444	0.02162
445	0.06154
446	0.13117
447	0.20912
448	0.2602
449	0.2599
450	0.20775
451	0.12781
452	0.02141
453	-0.12042
454	-0.24761
455	-0.28907
456	-0.25688
457	-0.22412
458	-0.21689
459	-0.19631
460	-0.12468
461	-0.00539
462	0.12009
463	0.18901
464	0.17031
465	0.12211
466	0.12617
467	0.15356
468	0.10775
469	-0.0138
470	-0.13501
471	-0.21995
472	-0.26155
473	-0.23603
474	-0.14407
475	-0.03219
476	0.0698
477	0.17007
478	0.23928
479	0.23758
480	0.21406
481	0.21043
482	0.18137
483	0.11943
484	0.05494
485	-0.02328
486	-0.08883
487	-0.10483
488	-0.1458
489	-0.25182
490	-0.29192
491	-0.1912
492	-0.05965
493	0.03376
494	0.12571
495	0.20465
496	0.23433
497	0.20731
498	0.11235
499	0.0011
500	-0.04072
0.05g-2
1	-3.21458e-05
2	-0.00029648
3	-0.00106
4	-0.00166
5	-0.000237385
6	0.00324
7	0.00706
8	0.01464
9	0.03196
10	0.05718
11	0.08158
12	0.07782
13	-0.000568372
14	-0.13671
15	-0.22141
16	-0.20172
17	-0.16456
18	-0.19298
19	-0.2356
20	-0.2059
21	-0.08018
22	0.21721
23	0.59009
24	0.47806
25	-0.27143
26	-0.85508
27	-0.707
28	-0.00252
29	0.72376
30	0.70088
31	0.15381
32	0.0388
33	-0.07771
34	-0.43135
35	0.00327
36	0.36505
37	-0.51193
38	-0.71401
39	0.62504
40	1.01955
41	-0.31957
42	-1.1354
43	-0.40388
44	0.29631
45	-0.37412
46	-1.43964
47	-0.98559
48	0.74231
49	1.16185
50	-0.40787
51	-1.08463
52	0.61291
53	1.97116
54	0.80396
55	-0.94713
56	-0.9081
57	-0.06027
58	0.07128
59	0.1772
60	0.46375
61	-0.05818
62	-0.64938
63	-0.11105
64	0.6304
65	0.5838
66	0.23053
67	0.26986
68	0.76918
69	0.60648
70	-0.93996
71	-1.83991
72	-0.41199
73	1.24883
74	0.87522
75	-0.64446
76	-1.64099
77	-1.46468
78	-0.22308
79	0.80556
80	0.55464
81	-0.10045
82	-0.117
83	0.07812
84	-0.06125
85	0.02166
86	0.71921
87	1.01528
88	0.32304
89	-0.25294
90	-0.0555
91	0.35
92	0.66378
93	0.60814
94	-0.21783
95	-0.71561
96	0.23934
97	1.02244
98	0.24949
99	-0.44643
100	-0.14326
101	-0.02268
102	-0.15587
103	0.09202
104	0.3081
105	0.26059
106	-0.05293
107	-0.86337
108	-1.23896
109	-0.33452
110	0.46254
111	0.13378
112	-0.26055
113	-0.38905
114	-0.66723
115	-0.27821
116	0.86405
117	1.27593
118	0.62158
119	-0.23854
120	-0.89547
121	-0.95589
122	-0.20974
123	0.50524
124	0.49306
125	0.06804
126	-0.34022
127	-0.29298
128	0.45413
129	1.10831
130	0.93542
131	0.301
132	-0.28609
133	-0.49974
134	-0.16164
135	0.24232
136	0.21883
137	-0.10798
138	-0.57186
139	-0.85216
140	-0.4869
141	0.12327
142	0.261
143	0.10108
144	0.04414
145	0.10249
146	0.23798
147	0.19722
148	-0.10789
149	-0.014
150	0.48448
151	0.26946
152	-0.57583
153	-0.81434
154	-0.36569
155	0.14608
156	0.50289
157	0.45753
158	0.01736
159	-0.24578
160	0.05865
161	0.67135
162	0.85428
163	0.14342
164	-0.71547
165	-0.51352
166	0.44299
167	0.7557
168	0.25178
169	-0.16369
170	-0.25573
171	-0.28614
172	-0.23033
173	-0.10611
174	-0.0859
175	-0.18247
176	-0.20844
177	-0.00645
178	0.16072
179	-0.00277
180	-0.1674
181	-0.06372
182	0.02574
183	-0.00595
184	-0.03726
185	-0.14373
186	-0.32817
187	-0.39831
188	-0.21552
189	0.17428
190	0.46369
191	0.39368
192	0.1408
193	-0.00364
194	-0.01415
195	0.04243
196	0.1776
197	0.34464
198	0.33289
199	0.03334
200	-0.23046
201	-0.1115
202	0.10185
203	0.02895
204	-0.03576
205	0.13913
206	0.17053
207	-0.12813
208	-0.46574
209	-0.42007
210	0.24076
211	0.83169
212	0.42087
213	-0.36803
214	-0.33644
215	0.05541
216	-0.22049
217	-0.71394
218	-0.57968
219	-0.13089
220	0.05069
221	1.7168e-05
222	-0.04837
223	0.03557
224	0.16109
225	0.17009
226	0.20607
227	0.36138
228	0.38553
229	0.17018
230	-0.10723
231	-0.25493
232	-0.20905
233	-0.10119
234	0.00987
235	0.1531
236	0.07364
237	-0.28533
238	-0.40048
239	-0.07781
240	0.17456
241	0.1044
242	0.09458
243	0.38435
244	0.58429
245	0.19467
246	-0.49657
247	-0.6454
248	-0.28517
249	-0.16107
250	-0.16885
251	0.13968
252	0.27549
253	-0.14941
254	-0.39082
255	0.0345
256	0.47897
257	0.43978
258	0.19686
259	0.13531
260	0.22938
261	0.10353
262	-0.26784
263	-0.28528
264	0.29957
265	0.71184
266	0.23272
267	-0.54541
268	-0.61602
269	-0.03121
270	0.41088
271	0.26579
272	-0.09776
273	-0.11691
274	0.10248
275	0.09182
276	-0.17755
277	-0.32378
278	-0.18517
279	0.03675
280	0.13576
281	0.00174
282	-0.2627
283	-0.37502
284	-0.31965
285	-0.24153
286	-0.08407
287	0.11185
288	0.14127
289	0.17722
290	0.43094
291	0.41668
292	-0.14379
293	-0.46105
294	0.03043
295	0.61696
296	0.41443
297	-0.33224
298	-0.69884
299	-0.35564
300	0.12898
301	0.15774
302	-0.05275
303	0.08529
304	0.44275
305	0.38797
306	-0.05876
307	-0.19378
308	0.21926
309	0.50221
310	0.10014
311	-0.53417
312	-0.62067
313	-0.16868
314	0.12526
315	-0.07588
316	-0.33663
317	-0.21128
318	0.12714
319	0.29443
320	0.21645
321	0.05571
322	0.02302
323	0.17545
324	0.24422
325	0.0573
326	-0.11188
327	-0.09822
328	-0.09477
329	-0.11871
330	-0.07244
331	-0.09535
332	-0.13563
333	0.08291
334	0.34453
335	0.20402
336	-0.16063
337	-0.19939
338	0.19499
339	0.53609
340	0.35925
341	-0.12607
342	-0.33449
343	-0.1921
344	-0.13241
345	-0.2722
346	-0.27273
347	-0.03464
348	0.08973
349	-0.07956
350	-0.20396
351	0.00291
352	0.26598
353	0.20319
354	-0.09659
355	-0.25749
356	-0.07875
357	0.23872
358	0.2685
359	-0.06493
360	-0.33528
361	-0.26809
362	-0.07726
363	0.00382
364	0.01895
365	0.07664
366	0.18733
367	0.25651
368	0.1985
369	0.11426
370	0.12816
371	0.16197
372	0.14866
373	0.11035
374	-0.02218
375	-0.18293
376	-0.10788
377	0.11399
378	0.07784
379	-0.21512
380	-0.36768
381	-0.21961
382	0.02486
383	0.12543
384	0.02985
385	-0.09883
386	-0.06633
387	0.06479
388	0.06474
389	-0.0506
390	-0.06254
391	0.01223
392	-0.05476
393	-0.27001
394	-0.36179
395	-0.18599
396	0.06545
397	0.12776
398	0.00122
399	-0.04995
400	0.13671
401	0.38433
402	0.44456
403	0.29901
404	0.09505
405	-0.02132
406	-0.03265
407	-0.06252
408	-0.15439
409	-0.17041
410	-0.04922
411	0.04996
412	0.004
413	-0.0644
414	0.01617
415	0.18245
416	0.20869
417	0.02792
418	-0.16099
419	-0.15456
420	-0.00253
421	0.0719
422	-0.05019
423	-0.24101
424	-0.2996
425	-0.21287
426	-0.10191
427	-0.03014
428	-0.01208
429	-0.02729
430	-0.00671
431	0.04826
432	0.0832
433	0.13656
434	0.22859
435	0.23367
436	0.08431
437	-0.08943
438	-0.13887
439	-0.04296
440	0.09649
441	0.12562
442	0.02548
443	-0.04497
444	-0.01015
445	0.04264
446	0.07878
447	0.12897
448	0.14951
449	0.09212
450	0.00668
451	-0.02649
452	0.01116
453	0.05124
454	0.000336337
455	-0.13408
456	-0.24196
457	-0.2561
458	-0.20769
459	-0.15107
460	-0.11351
461	-0.09587
462	-0.0774
463	-0.03098
464	0.04338
465	0.09616
466	0.08096
467	0.03676
468	0.02576
469	0.01124
470	-0.0537
471	-0.10006
472	-0.06612
473	-0.01042
474	0.00706
475	0.02379
476	0.08878
477	0.16489
478	0.19793
479	0.19069
480	0.13822
481	0.0555
482	0.03065
483	0.0761
484	0.10308
485	0.08466
486	0.03468
487	-0.04543
488	-0.10194
489	-0.11423
490	-0.14657
491	-0.1626
492	-0.07077
493	0.02659
494	0.00178
495	-0.03585
496	0.026
497	0.09464
498	0.07336
499	-0.0148
500	-0.08746
0.05g-3
1	-4.58046e-05
2	-0.000418666
3	-0.00148
4	-0.00226
5	-0.000265668
6	0.00398
7	0.00717
8	0.01385
9	0.03376
10	0.06507
11	0.09215
12	0.07553
13	-0.0342
14	-0.18886
15	-0.23446
16	-0.13939
17	-0.09535
18	-0.23191
19	-0.34759
20	-0.1848
21	0.15087
22	0.43541
23	0.54529
24	0.2209
25	-0.44337
26	-0.79304
27	-0.56213
28	0.14015
29	0.88512
30	0.65839
31	-0.21807
32	-0.24048
33	0.16022
34	0.03791
35	-0.04036
36	-0.29899
37	-0.89752
38	-0.24123
39	1.29843
40	1.01471
41	-0.89585
42	-1.41735
43	-0.04099
44	0.74141
45	-0.29527
46	-1.68877
47	-1.33802
48	0.72592
49	1.59801
50	0.02317
51	-1.00173
52	0.38355
53	1.81777
54	0.99111
55	-0.94137
56	-1.44821
57	-0.48718
58	0.31571
59	0.67018
60	0.48247
61	-0.49624
62	-0.85279
63	0.06951
64	0.70063
65	0.53795
66	0.34307
67	0.29435
68	0.50947
69	0.45969
70	-0.60737
71	-1.27052
72	-0.18382
73	0.89571
74	0.32007
75	-0.88129
76	-1.47251
77	-1.11081
78	0.04756
79	0.68099
80	0.13783
81	-0.14008
82	0.48117
83	0.65138
84	-0.19577
85	-0.5118
86	0.63204
87	1.34687
88	0.26576
89	-0.77674
90	-0.29975
91	0.55483
92	0.66053
93	0.15939
94	-0.5155
95	-0.4458
96	0.6998
97	1.11876
98	0.05665
99	-0.49189
100	-0.03048
101	0.07083
102	-0.02109
103	0.18379
104	0.16218
105	-0.00746
106	-0.19904
107	-0.81962
108	-1.09041
109	-0.17582
110	0.52223
111	-0.03054
112	-0.49228
113	-0.29103
114	-0.13558
115	0.2942
116	0.89482
117	0.65446
118	0.01678
119	-0.21301
120	-0.47039
121	-0.70995
122	-0.32335
123	0.20509
124	0.23576
125	0.03027
126	-0.13452
127	0.00751
128	0.56723
129	0.82717
130	0.546
131	0.30419
132	0.07142
133	-0.23661
134	-0.23857
135	-0.04157
136	0.05013
137	-0.02299
138	-0.39395
139	-0.77808
140	-0.57436
141	-0.00906
142	0.26151
143	0.21641
144	0.07654
145	-0.00848
146	0.20839
147	0.43287
148	0.171
149	-0.01099
150	0.27994
151	0.1568
152	-0.47978
153	-0.70316
154	-0.48488
155	-0.15357
156	0.274
157	0.44221
158	0.1803
159	-0.03541
160	0.16942
161	0.58934
162	0.69906
163	0.18412
164	-0.47415
165	-0.35564
166	0.3171
167	0.42784
168	0.0515
169	-0.05831
170	-0.08339
171	-0.30957
172	-0.45241
173	-0.32703
174	-0.03109
175	0.12384
176	0.01408
177	-0.02075
178	0.05325
179	0.02042
180	0.05151
181	0.13251
182	0.03037
183	-0.09007
184	-0.12002
185	-0.25582
186	-0.46861
187	-0.49643
188	-0.21678
189	0.189
190	0.40689
191	0.38472
192	0.27771
193	0.1272
194	-0.01239
195	0.04364
196	0.30878
197	0.46324
198	0.21743
199	-0.23332
200	-0.36744
201	-0.07071
202	0.11853
203	-0.06823
204	-0.11775
205	0.15673
206	0.21566
207	-0.09621
208	-0.41094
209	-0.35071
210	0.28061
211	0.83761
212	0.43436
213	-0.32214
214	-0.2702
215	0.12668
216	-0.19553
217	-0.79083
218	-0.7222
219	-0.22172
220	0.09694
221	0.06524
222	-0.136
223	-0.05555
224	0.30421
225	0.42694
226	0.30197
227	0.25721
228	0.29266
229	0.23909
230	-0.0384
231	-0.38166
232	-0.41062
233	-0.15934
234	0.06487
235	0.12703
236	-0.04526
237	-0.31014
238	-0.31448
239	-0.05355
240	0.13931
241	0.19539
242	0.31916
243	0.51737
244	0.5558
245	0.16196
246	-0.50509
247	-0.72113
248	-0.37994
249	-0.15868
250	-0.09214
251	0.13255
252	0.11356
253	-0.31664
254	-0.39513
255	0.15984
256	0.60027
257	0.49427
258	0.18242
259	0.10591
260	0.28523
261	0.25536
262	-0.15442
263	-0.36462
264	0.05926
265	0.52158
266	0.17565
267	-0.59658
268	-0.73678
269	-0.10191
270	0.5142
271	0.43319
272	-0.03309
273	-0.09275
274	0.21966
275	0.24593
276	-0.13947
277	-0.4031
278	-0.26147
279	0.0095
280	0.14584
281	0.02628
282	-0.28643
283	-0.47106
284	-0.41159
285	-0.22251
286	0.03279
287	0.17925
288	0.12071
289	0.19982
290	0.52782
291	0.45803
292	-0.19556
293	-0.47301
294	0.11384
295	0.62588
296	0.20817
297	-0.59045
298	-0.7311
299	-0.16222
300	0.25917
301	0.04674
302	-0.20804
303	0.15996
304	0.66705
305	0.47681
306	-0.16139
307	-0.30426
308	0.23335
309	0.58474
310	0.12233
311	-0.59457
312	-0.67533
313	-0.16556
314	0.12999
315	-0.1293
316	-0.38746
317	-0.1613
318	0.24245
319	0.35039
320	0.18126
321	0.00718
322	0.02232
323	0.22595
324	0.31788
325	0.09489
326	-0.14624
327	-0.15813
328	-0.12402
329	-0.13741
330	-0.13832
331	-0.19925
332	-0.18863
333	0.10416
334	0.35397
335	0.1915
336	-0.09223
337	-0.03322
338	0.3299
339	0.52218
340	0.2375
341	-0.19874
342	-0.2838
343	-0.11404
344	-0.15559
345	-0.40044
346	-0.39984
347	-0.07803
348	0.12133
349	-0.03019
350	-0.17315
351	0.03178
352	0.3228
353	0.27968
354	-0.0254
355	-0.18685
356	0.0031
357	0.2811
358	0.19297
359	-0.22257
360	-0.42841
361	-0.23688
362	-0.03394
363	-0.05535
364	-0.1023
365	0.00405
366	0.19301
367	0.29534
368	0.24397
369	0.18493
370	0.22327
371	0.22968
372	0.16
373	0.09076
374	-0.05432
375	-0.2289
376	-0.16544
377	0.03669
378	-0.02571
379	-0.3049
380	-0.37524
381	-0.1402
382	0.10308
383	0.13484
384	0.0211
385	-0.02606
386	0.09607
387	0.21008
388	0.10347
389	-0.09545
390	-0.1263
391	-0.04582
392	-0.11498
393	-0.33955
394	-0.41891
395	-0.19715
396	0.09627
397	0.16189
398	0.01677
399	-0.02218
400	0.20614
401	0.44067
402	0.41547
403	0.21571
404	0.05319
405	0.01225
406	0.01029
407	-0.08987
408	-0.24519
409	-0.25343
410	-0.08519
411	0.03733
412	-0.01378
413	-0.06945
414	0.05353
415	0.24876
416	0.26262
417	0.05957
418	-0.11506
419	-0.07825
420	0.05613
421	0.06088
422	-0.12191
423	-0.30743
424	-0.30428
425	-0.18688
426	-0.12625
427	-0.11623
428	-0.0835
429	-0.01587
430	0.07025
431	0.12657
432	0.14488
433	0.2022
434	0.28105
435	0.22847
436	0.02888
437	-0.13108
438	-0.13927
439	-0.05362
440	0.02474
441	0.0157
442	-0.05211
443	-0.05079
444	0.02269
445	0.05772
446	0.06847
447	0.13129
448	0.19302
449	0.16373
450	0.06827
451	0.000721653
452	0.00727
453	0.02652
454	-0.04428
455	-0.18808
456	-0.27082
457	-0.24064
458	-0.18019
459	-0.15525
460	-0.14085
461	-0.09156
462	-0.01509
463	0.04562
464	0.08051
465	0.10197
466	0.09873
467	0.07663
468	0.05906
469	0.01332
470	-0.08111
471	-0.14537
472	-0.12166
473	-0.06174
474	-0.02601
475	0.00351
476	0.07007
477	0.14987
478	0.19629
479	0.20268
480	0.15191
481	0.07182
482	0.06142
483	0.10716
484	0.10545
485	0.05701
486	0.00511
487	-0.05697
488	-0.11152
489	-0.14371
490	-0.18467
491	-0.184
492	-0.06794
493	0.0437
494	0.03033
495	0.01305
496	0.07949
497	0.12522
498	0.09176
499	0.00864
500	-0.07053
0.05g-4
1	8.78312e-07
2	-2.28721e-06
3	-1.46002e-05
4	0.00028494
5	0.00232
6	0.00787
7	0.0156
8	0.02226
9	0.03086
10	0.04688
11	0.05915
12	0.0356
13	-0.05487
14	-0.19637
15	-0.2824
16	-0.19905
17	-0.03204
18	-0.0552
19	-0.31147
20	-0.34839
21	0.19152
22	0.81087
23	0.67952
24	-0.16758
25	-0.84007
26	-0.67106
27	0.04797
28	0.48249
29	0.36287
30	0.01787
31	-0.30438
32	-0.16911
33	0.58913
34	0.80898
35	-0.38925
36	-1.61827
37	-0.96001
38	0.99549
39	1.59861
40	0.06544
41	-1.27305
42	-0.75929
43	0.46933
44	0.53027
45	-0.89282
46	-1.84194
47	-0.66501
48	1.05017
49	1.11737
50	0.18477
51	-0.05756
52	0.53295
53	0.88899
54	0.29673
55	-0.7967
56	-1.30207
57	-0.57822
58	0.60994
59	0.72918
60	-0.18991
61	-0.68374
62	-0.37476
63	0.13153
64	0.62451
65	0.90806
66	0.74096
67	0.33793
68	0.04503
69	-0.09597
70	-0.27783
71	-0.44179
72	-0.38277
73	-0.35118
74	-0.58343
75	-0.74824
76	-0.47707
77	0.09561
78	0.35051
79	-0.03706
80	-0.29832
81	0.29465
82	0.91751
83	0.57435
84	-0.13915
85	-0.22529
86	0.28671
87	0.6523
88	0.25119
89	-0.51025
90	-0.55095
91	0.10391
92	0.24961
93	-0.31222
94	-0.3009
95	0.61708
96	1.12905
97	0.68605
98	0.17176
99	0.0596
100	0.01672
101	-0.05579
102	-0.00857
103	0.02585
104	-0.13191
105	-0.44126
106	-0.80787
107	-0.88535
108	-0.27902
109	0.43331
110	0.24898
111	-0.53603
112	-0.73326
113	0.03819
114	0.98843
115	1.06757
116	0.26038
117	-0.33811
118	-0.21137
119	0.02469
120	-0.01079
121	-0.16039
122	-0.44271
123	-0.77314
124	-0.71087
125	-0.113
126	0.54904
127	0.76502
128	0.57586
129	0.33918
130	0.31042
131	0.5547
132	0.71343
133	0.33545
134	-0.30009
135	-0.5606
136	-0.41951
137	-0.343
138	-0.53913
139	-0.6719
140	-0.40315
141	0.02778
142	0.23434
143	0.25301
144	0.26792
145	0.34757
146	0.41113
147	0.26095
148	0.01085
149	-0.01321
150	0.11763
151	0.12042
152	-0.09138
153	-0.45013
154	-0.7251
155	-0.626
156	-0.2013
157	0.19266
158	0.41273
159	0.51383
160	0.46528
161	0.36784
162	0.37858
163	0.40587
164	0.31338
165	0.07293
166	-0.21599
167	-0.32346
168	-0.21322
169	-0.08537
170	-0.08995
171	-0.29843
172	-0.55032
173	-0.45492
174	0.02837
175	0.44627
176	0.42453
177	0.1367
178	0.0425
179	0.16684
180	0.20793
181	0.11342
182	-0.07135
183	-0.29781
184	-0.42595
185	-0.47984
186	-0.50522
187	-0.39685
188	-0.18027
189	0.07163
190	0.33466
191	0.47291
192	0.42007
193	0.24502
194	0.10506
195	0.26762
196	0.61273
197	0.56129
198	-0.00846
199	-0.51621
200	-0.50464
201	-0.19533
202	-0.11506
203	-0.30416
204	-0.28116
205	0.07648
206	0.25556
207	0.01487
208	-0.12802
209	0.23007
210	0.65711
211	0.57726
212	0.16696
213	-0.03691
214	-0.04166
215	-0.21633
216	-0.57634
217	-0.82804
218	-0.70406
219	-0.24208
220	0.05403
221	-0.09684
222	-0.20784
223	0.12121
224	0.50742
225	0.51848
226	0.3627
227	0.36881
228	0.4178
229	0.28868
230	-0.00823
231	-0.36883
232	-0.56322
233	-0.39795
234	-0.15105
235	-0.19566
236	-0.36573
237	-0.28246
238	0.01819
239	0.18915
240	0.19181
241	0.33556
242	0.6346
243	0.72856
244	0.45147
245	-0.0041
246	-0.41491
247	-0.68089
248	-0.69618
249	-0.3918
250	-0.00268
251	0.03714
252	-0.27544
253	-0.39102
254	0.01196
255	0.57763
256	0.73056
257	0.37486
258	0.0428
259	0.19735
260	0.53455
261	0.35926
262	-0.27098
263	-0.49254
264	-0.09529
265	0.1224
266	-0.2516
267	-0.63516
268	-0.40301
269	0.19818
270	0.46642
271	0.26367
272	0.07939
273	0.24548
274	0.4623
275	0.27236
276	-0.21088
277	-0.45319
278	-0.25109
279	0.01323
280	-0.01724
281	-0.22143
282	-0.41332
283	-0.55698
284	-0.50132
285	-0.16172
286	0.18289
287	0.28225
288	0.33103
289	0.51375
290	0.56488
291	0.26525
292	-0.09379
293	-0.136
294	0.03668
295	0.01927
296	-0.32554
297	-0.62763
298	-0.41084
299	0.11575
300	0.19368
301	-0.22525
302	-0.30443
303	0.29015
304	0.81519
305	0.59688
306	0.03501
307	-0.06288
308	0.29555
309	0.38736
310	-0.09986
311	-0.62302
312	-0.59638
313	-0.23646
314	-0.14648
315	-0.34668
316	-0.33402
317	0.03948
318	0.35428
319	0.31274
320	0.14158
321	0.15485
322	0.29167
323	0.3262
324	0.24953
325	0.14625
326	-0.03715
327	-0.29397
328	-0.42086
329	-0.34256
330	-0.25348
331	-0.24285
332	-0.14301
333	0.0993
334	0.27046
335	0.25525
336	0.22765
337	0.32226
338	0.4052
339	0.30066
340	0.05055
341	-0.12174
342	-0.11177
343	-0.12071
344	-0.33473
345	-0.57396
346	-0.54146
347	-0.25656
348	-0.01285
349	0.03728
350	0.07261
351	0.25955
352	0.41571
353	0.30683
354	0.08661
355	0.06467
356	0.18749
357	0.1254
358	-0.18839
359	-0.43784
360	-0.39415
361	-0.21805
362	-0.16076
363	-0.20752
364	-0.16368
365	0.04735
366	0.28661
367	0.39913
368	0.40441
369	0.39079
370	0.35396
371	0.257
372	0.11916
373	-0.02186
374	-0.14006
375	-0.21479
376	-0.25822
377	-0.30851
378	-0.3579
379	-0.33945
380	-0.20363
381	0.01396
382	0.17839
383	0.18147
384	0.14137
385	0.24556
386	0.37987
387	0.28666
388	0.00882
389	-0.19135
390	-0.22456
391	-0.22916
392	-0.31438
393	-0.41461
394	-0.39242
395	-0.21155
396	-0.0102
397	0.05835
398	0.0707
399	0.22115
400	0.47109
401	0.56481
402	0.40519
403	0.19212
404	0.11201
405	0.076
406	-0.08683
407	-0.32888
408	-0.44396
409	-0.34933
410	-0.17575
411	-0.07267
412	-0.02839
413	0.05817
414	0.20345
415	0.30483
416	0.27157
417	0.1588
418	0.10564
419	0.12904
420	0.09003
421	-0.08595
422	-0.2831
423	-0.36351
424	-0.33545
425	-0.28942
426	-0.26701
427	-0.22887
428	-0.11985
429	0.04343
430	0.18491
431	0.26796
432	0.32006
433	0.34713
434	0.29271
435	0.14182
436	-0.00929
437	-0.07437
438	-0.085
439	-0.11807
440	-0.18563
441	-0.21863
442	-0.15613
443	-0.04192
444	0.0346
445	0.07031
446	0.12885
447	0.2224
448	0.29001
449	0.27798
450	0.19974
451	0.10816
452	0.01994
453	-0.09688
454	-0.23571
455	-0.31803
456	-0.30376
457	-0.25352
458	-0.22945
459	-0.21333
460	-0.1498
461	-0.0229
462	0.11485
463	0.18521
464	0.16901
465	0.13232
466	0.13876
467	0.15715
468	0.11016
469	-0.0106
470	-0.1444
471	-0.238
472	-0.26832
473	-0.22845
474	-0.13503
475	-0.02676
476	0.08021
477	0.19071
478	0.2665
479	0.26831
480	0.23229
481	0.20205
482	0.17412
483	0.13558
484	0.07181
485	-0.01381
486	-0.07827
487	-0.10751
488	-0.15818
489	-0.25623
490	-0.30855
491	-0.22475
492	-0.06899
493	0.04673
494	0.1195
495	0.18713
496	0.23437
[truncated: 5,515 more rows]

## Sheet: S2 Axial force of pile body
0.05g
Depth	5s	10s	15s	20s
-0.5	234.48	222.756	150.067	112.55
-1	228.3	216.885	146.112	109.584
-1.5	223.88	212.686	143.283	107.462
-2	218.24	207.328	139.674	104.755
-2.5	213.46	202.787	136.614	102.461
-3	210.18	199.671	134.515	100.886
-3.5	205.94	195.643	131.802	98.8512
-4	202.58	192.451	129.651	97.2384
-4.5	200.22	190.209	128.141	96.1056
-5	195.04	185.288	124.826	93.6192
-5.5	192.68	183.046	123.315	92.4864
-6	188.44	179.018	120.602	90.4512
-6.5	183.74	174.553	117.594	88.1952
-7	178.64	169.708	114.33	85.7472
-7.5	172.86	164.217	110.63	82.9728
-8	163.38	155.211	104.563	78.4224
-8.5	153.9	146.205	98.496	73.872
-9	144.44	137.218	92.4416	69.3312
-9.5	126.44	120.118	80.9216	60.6912
-10	105.86	100.567	67.7504	50.8128
-10.5	85.28	81.016	54.5792	40.9344
-11	68.54	65.113	43.8656	32.8992
-11.5	52.18	49.571	33.3952	25.0464
-12	36.08	34.276	23.0912	17.3184
-12.5	26.12	24.814	16.7168	12.5376
-13	16.16	15.352	10.3424	7.7568
-13.5	6.2	5.89	3.968	2.976
-14	0.14	0.133	0.0896	0.0672
-14.5	0.12	0.114	0.0768	0.0576
0.25g
Depth	5s	10s	15s	20s
-0.5	259.1	230.599	147.687	124.368
-1	252.272	224.522	143.795	121.09
-1.5	247.387	220.175	141.011	118.746
-2	241.155	214.628	137.458	115.754
-2.5	235.873	209.927	134.448	113.219
-3	232.249	206.702	132.382	111.479
-3.5	227.564	202.532	129.711	109.231
-4	223.851	199.227	127.595	107.448
-4.5	221.243	196.906	126.109	106.197
-5	215.519	191.812	122.846	103.449
-5.5	212.911	189.491	121.359	102.197
-6	208.226	185.321	118.689	99.9486
-6.5	203.033	180.699	115.729	97.4557
-7	197.397	175.684	112.516	94.7507
-7.5	191.01	169.999	108.876	91.6849
-8	180.535	160.676	102.905	86.6568
-8.5	170.06	151.353	96.9339	81.6286
-9	159.606	142.05	90.9755	76.611
-9.5	139.716	124.347	79.6382	67.0638
-10	116.975	104.108	66.6759	56.1481
-10.5	94.2344	83.8686	53.7136	45.2325
-11	75.7367	67.4057	43.1699	36.3536
-11.5	57.6589	51.3164	32.8656	27.6763
-12	39.8684	35.4829	22.725	19.1368
-12.5	28.8626	25.6877	16.4517	13.8541
-13	17.8568	15.8925	10.1784	8.57126
-13.5	6.851	6.09739	3.90507	3.28848
-14	0.1547	0.13768	0.08818	0.07426
-14.5	0.1326	0.11801	0.07558	0.06365
0.50g
Depth	5s	10s	15s	20s
-0.5	281.376	247.611	211.313	143.502
-1	273.96	241.085	205.744	139.72
-1.5	268.656	236.417	201.761	137.015
-2	261.888	230.461	196.678	133.563
-2.5	256.152	225.414	192.37	130.638
-3	252.216	221.95	189.414	128.63
-3.5	247.128	217.473	185.593	126.035
-4	243.096	213.924	182.565	123.979
-4.5	240.264	211.432	180.438	122.535
-5	234.048	205.962	175.77	119.364
-5.5	231.216	203.47	173.643	117.92
-6	226.128	198.993	169.822	115.325
-6.5	220.488	194.029	165.586	112.449
-7	214.368	188.644	160.99	109.328
-7.5	207.432	182.54	155.781	105.79
-8	196.056	172.529	147.238	99.9886
-8.5	184.68	162.518	138.695	94.1868
-9	173.328	152.529	130.169	88.3973
-9.5	151.728	133.521	113.948	77.3813
-10	127.032	111.788	95.401	64.7863
-10.5	102.336	90.0557	76.8543	52.1914
-11	82.248	72.3782	61.7683	41.9465
-11.5	62.616	55.1021	47.0246	31.9342
-12	43.296	38.1005	32.5153	22.081
-12.5	31.344	27.5827	23.5393	15.9854
-13	19.392	17.065	14.5634	9.88992
-13.5	7.44	6.5472	5.58744	3.7944
-14	0.168	0.14784	0.12617	0.08568
-14.5	0.144	0.12672	0.10814	0.07344

## Sheet: S3 pore water pressure and pore
0.05g-A-Pore pressure ratio
0.25	0.00714
0.5	0.00714
0.75	0.00916
1	0.03065
1.25	0.03408
1.5	0.06675
1.75	0.07678
2	0.10401
2.25	0.11404
2.5	0.11519
2.75	0.1467
3	0.15674
3.25	0.15587
3.5	0.18855
3.75	0.19628
4	0.19744
4.25	0.24472
4.5	0.25475
4.75	0.25933
5	0.30003
5.25	0.34044
5.5	0.39001
5.75	0.40806
6	0.44876
6.25	0.4949
6.5	0.53301
6.75	0.57485
7	0.58832
7.25	0.59061
7.5	0.60981
7.75	0.64907
8	0.67172
8.25	0.69864
8.5	0.72931
8.75	0.70323
9	0.72244
9.25	0.76285
9.5	0.80812
9.75	0.81815
10	0.81357
10.25	0.79236
10.5	0.76628
10.75	0.80467
11	0.79665
11.25	0.78548
11.5	0.81041
11.75	0.78777
12	0.81471
12.25	0.78777
12.5	0.76197
12.75	0.80696
13	0.77861
13.25	0.76197
13.5	0.77545
13.75	0.79236
14	0.80812
14.25	0.81471
14.5	0.79665
14.75	0.78318
15	0.7978
15.25	0.80467
15.5	0.78892
15.75	0.77545
16	0.78434
16.25	0.80582
16.5	0.82159
16.75	0.79351
17	0.7743
17.25	0.78777
17.5	0.80812
17.75	0.80467
18	0.79351
18.25	0.76971
18.5	0.79006
18.75	0.82388
19	0.82273
19.25	0.78892
19.5	0.77316
19.75	0.80353
20	0.81586
20.25	0.79551
20.5	0.78318
20.75	0.80696
21	0.79551
21.25	0.78548
21.5	0.81041
21.75	0.80812
22	0.78434
22.25	0.77087
22.5	0.78777
22.75	0.80124
23	0.78089
23.25	0.80582
23.5	0.79122
23.75	0.7743
24	0.80353
24.25	0.77861
24.5	0.75624
24.75	0.78089
25	0.76399
0.05g-A-Pore water pressure
0.25	0.47137
0.5	0.79569
0.75	0.74765
1	0.71161
1.25	0.89179
1.5	1.58847
1.75	1.58847
2	1.54042
2.25	2.05693
2.5	2.52539
2.75	2.75362
3	3.31817
3.25	3.91876
3.5	4.19503
3.75	4.61544
4	5.27609
4.25	5.45627
4.5	6.2971
4.75	6.66946
5	7.13792
5.25	8.4352
5.5	7.69046
5.75	8.11088
6	10.3721
6.25	8.85561
6.5	9.92466
6.75	10.8616
7	10.1168
7.25	11.6544
7.5	12.6754
7.75	11.1228
8	13.0477
8.25	14.4411
8.5	13.6123
8.75	15.0056
9	15.8945
9.25	15.6062
9.5	16.4951
9.75	15.8945
10	17.0597
10.25	16.6393
10.5	17.7564
10.75	17.3359
11	16.8978
11.25	18.5972
11.5	19.9905
11.75	19.6182
12	19.5701
12.25	20.8794
12.5	21.2878
12.75	20.459
13	19.2458
13.25	20.507
13.5	21.3359
13.75	20.6872
14	22.2878
14.25	20.9635
14.5	21.6242
14.75	21.1076
15	21.9485
15.25	20.9154
15.5	21.7563
15.75	21.0115
16	21.8043
16.25	21.0115
16.5	22.0446
16.75	20.0794
17	21.9965
17.25	21.1557
17.5	21.8524
17.75	21.1557
18	21.8524
18.25	21.3839
18.5	22.3689
18.75	21.3359
19	22.2728
19.25	21.3839
19.5	22.1287
19.75	21.3359
20	22.3208
20.25	22.1287
20.5	21.3359
20.75	20.2728
21	21.3839
21.25	21.2037
21.5	22.0446
21.75	21.6242
22	22.2247
22.25	21.6602
22.5	22.0806
22.75	21.432
23	22.1767
23.25	21.5761
23.5	22.0806
23.75	21.48
24	22.3208
24.25	21.5761
24.5	22.0446
24.75	21.432
25	22.2728
0.05g-B-Pore pressure ratio
0.25	0.05448
0.5	0.05921
0.75	0.08485
1	0.09754
1.25	0.09157
1.5	0.13862
1.75	0.10825
2	0.15032
2.25	0.19791
2.5	0.17098
2.75	0.15131
3	0.20036
3.25	0.17596
3.5	0.23969
3.75	0.21803
4	0.30417
4.25	0.26608
4.5	0.36591
4.75	0.33952
5	0.38557
5.25	0.38358
5.5	0.38856
5.75	0.38856
6	0.38856
6.25	0.44631
6.5	0.44631
6.75	0.49336
7	0.55112
7.25	0.50706
7.5	0.58149
7.75	0.52374
8	0.52374
8.25	0.56382
8.5	0.64024
8.75	0.55212
9	0.55212
9.25	0.62058
9.5	0.61186
9.75	0.65991
10	0.64721
10.25	0.65891
10.5	0.698
10.75	0.698
11	0.698
11.25	0.70796
11.5	0.69501
11.75	0.72936
12	0.70497
12.25	0.79169
12.5	0.71169
12.75	0.7677
13	0.8028
13.25	0.72065
13.5	0.72065
13.75	0.79708
14	0.72675
14.25	0.70003
14.5	0.78513
14.75	0.70513
15	0.73434
15.25	0.80081
15.5	0.75575
15.75	0.75575
16	0.76471
16.25	0.77642
16.5	0.70675
16.75	0.79982
17	0.70903
17.25	0.74903
17.5	0.77343
17.75	0.75003
18	0.77144
18.25	0.75003
18.5	0.77243
18.75	0.79982
19	0.70974
19.25	0.81177
19.5	0.70571
19.75	0.76944
20	0.78339
20.25	0.75774
20.5	0.81077
20.75	0.77442
21	0.87948
21.25	0.76944
21.5	0.82446
21.75	0.7911
22	0.82048
22.25	0.82048
22.5	0.77642
22.75	0.77642
23	0.70239
23.25	0.82745
23.5	0.77841
23.75	0.79608
24	0.78239
24.25	0.81077
24.5	0.77642
24.75	0.79907
25	0.7804
0.05g-B-Pore water pressure
0.25	1.44439
0.5	1.83645
0.75	1.73616
1	2.12822
1.25	2.66617
1.5	2.31058
1.75	2.4885
2	3.52324
2.25	3.74207
2.5	3.52442
2.75	4.49884
3	5.00032
3.25	5.03679
3.5	5.61121
3.75	6.35887
4	6.35887
4.25	6.82387
4.5	7.99829
4.75	8.00918
5	8.87389
5.25	8.62007
5.5	9.15802
5.75	9.48626
6	9.48626
6.25	10.8083
6.5	9.98774
6.75	11.0636
7	11.8842
7.25	11.2369
7.5	12.4951
7.75	12.1031
8	11.8478
8.25	13.7534
8.5	12.0666
8.75	13.7898
9	13.644
9.25	15.1119
9.5	14.0725
9.75	15.6863
10	15.3308
10.25	17.6175
10.5	18.8502
10.75	18.8502
11	20.0994
11.25	18.7773
11.5	20.0994
11.75	21.8956
12	21.2482
12.25	23.5459
12.5	25.9606
12.75	22.5809
13	24.4485
13.25	22.4335
13.5	24.0474
13.75	22.035
14	26.0809
14.25	24.1568
14.5	23.4091
14.75	25.9471
15	23.5823
15.25	24.7312
15.5	23.6188
15.75	23.9106
16	23.9106
16.25	23.6188
16.5	23.6188
16.75	23.6917
17	23.6917
17.25	24.8406
17.5	23.4729
17.75	23.1917
18	24.4121
18.25	23.3726
18.5	24.6582
18.75	23.5094
19	24.7312
19.25	23.8376
19.5	24.8771
19.75	25.1094
20	24.7312
20.25	23.6188
20.5	24.6218
20.75	23.3726
21	24.6218
21.25	23.6268
21.5	24.4485
21.75	23.6553
22	24.4485
22.25	24.1203
22.5	24.1568
22.75	24.0109
23	24.3391
23.25	24.3391
23.5	23.8741
23.75	24.7676
24	23.047
24.25	24.5853
24.5	23.9106
24.75	24.9756
25	23.9835
0.05g-C-Pore pressure ratio
0.25	0.05821
0.5	0.06817
0.75	0.08285
1	0.11024
1.25	0.10626
1.5	0.11721
1.75	0.11721
2	0.13289
2.25	0.14932
2.5	0.12991
2.75	0.14459
3	0.20036
3.25	0.18567
3.5	0.18567
3.75	0.21504
4	0.24243
4.25	0.22774
4.5	0.27877
4.75	0.25438
5	0.2718
5.25	0.28848
5.5	0.33255
5.75	0.30915
6	0.37487
6.25	0.3425
6.5	0.40897
6.75	0.37487
7	0.42864
7.25	0.39329
7.5	0.45129
7.75	0.41096
8	0.46499
8.25	0.46001
8.5	0.45901
8.75	0.50009
9	0.48639
9.25	0.49909
9.5	0.48166
9.75	0.56382
10	0.5668
10.25	0.53842
10.5	0.63053
10.75	0.59182
11	0.63053
11.25	0.65294
11.5	0.69925
11.75	0.60215
12	0.70397
12.25	0.70397
12.5	0.71468
12.75	0.75974
13	0.6863
13.25	0.6863
13.5	0.76944
13.75	0.76944
14	0.74007
14.25	0.75401
14.5	0.75003
14.75	0.78438
15	0.74206
15.25	0.77243
15.5	0.71438
15.75	0.76471
16	0.89446
16.25	0.78812
16.5	0.80579
16.75	0.80579
17	0.7921
17.25	0.81475
17.5	0.81475
17.75	0.8038
18	0.84985
18.25	0.84985
18.5	0.89118
18.75	0.82446
19	0.82944
19.25	0.82048
19.5	0.82048
19.75	0.88745
20	0.80081
20.25	0.87218
20.5	0.81077
20.75	0.81077
21	0.7921
21.25	0.83517
21.5	0.82844
21.75	0.82844
22	0.84985
22.25	0.90513
22.5	0.82645
22.75	0.80878
23	0.77243
23.25	0.83716
23.5	0.79409
23.75	0.78812
24	0.82546
24.25	0.82546
24.5	0.80181
24.75	0.79807
25	0.82048
0.05g-C-Pore water pressure
0.25	1.77263
0.5	3.31353
0.75	2.12822
1	3.05823
1.25	2.52029
1.5	3.59618
1.75	2.52029
2	4.35296
2.25	6.42294
2.5	5.68415
2.75	4.59914
3	5.57474
3.25	4.96385
3.5	7.763
3.75	5.9668
4	7.12653
4.25	6.57769
4.5	7.22506
4.75	7.22506
5	7.18858
5.25	6.68711
5.5	8.76596
5.75	7.763
6	9.19449
6.25	9.19449
6.5	9.44979
6.75	11.3463
7	9.84186
7.25	11.8478
7.5	10.8083
7.75	11.7839
8	10.8448
8.25	12.8234
8.5	13.249
8.75	14.0087
9	11.9937
9.25	14.574
9.5	13.8598
9.75	15.4402
10	14.7563
10.25	16.4431
10.5	18.9232
10.75	18.9232
11	20.9111
11.25	17.1634
11.5	18.5585
11.75	20.4276
12	20.4276
12.25	21.2452
12.5	20.2452
12.75	17.4611
13	19.0599
13.25	17.5979
13.5	20.537
13.75	20.3546
14	20.072
14.25	20.072
14.5	20.537
14.75	20.537
15	22.5429
15.25	22.1873
15.5	21.6129
15.75	21.6129
16	21.4305
16.25	23.5488
16.5	21.7223
16.75	21.7223
17	22.8985
17.25	22.8985
17.5	23.6553
17.75	22.6888
18	23.5823
18.25	22.935
18.5	22.9715
18.75	25.2327
19	22.8347
19.25	23.6188
19.5	24.1203
19.75	22.935
20	24.2297
20.25	24.0474
20.5	20.6188
20.75	25.6188
21	21.3391
21.25	23.2632
21.5	23.5823
21.75	23.5823
22	23.7282
22.25	24.8771
22.5	23.6917
22.75	25.488
23	23.7647
23.25	21.6582
23.5	24.3756
23.75	23.5459
24	25.3056
24.25	23.5094
24.5	25.2327
24.75	23.9835
25	21.6218
0.05g-D-Pore pressure ratio
0.25	0.05149
0.5	0.05348
0.75	0.07788
1	0.09854
1.25	0.09555
1.5	0.10825
1.75	0.15032
2	0.15032
2.25	0.167
2.5	0.15729
2.75	0.18766
3	0.16899
3.25	0.20932
3.5	0.19065
3.75	0.20733
4	0.20733
4.25	0.21704
4.5	0.21704
4.75	0.25139
5	0.25612
5.25	0.2718
5.5	0.25338
5.75	0.26508
6	0.32881
6.25	0.27877
6.5	0.3669
6.75	0.32682
7	0.40798
7.25	0.36093
7.5	0.45129
7.75	0.40424
8	0.4727
8.25	0.42565
8.5	0.52473
8.75	0.4737
9	0.55012
9.25	0.50706
9.5	0.50706
9.75	0.52946
10	0.52946
10.25	0.55784
10.5	0.55784
10.75	0.5795
11	0.60962
11.25	0.63585
11.5	0.62555
11.75	0.64423
12	0.62456
12.25	0.67161
12.5	0.64821
12.75	0.69227
13	0.65692
13.25	0.67117
13.5	0.66663
13.75	0.71169
14	0.67559
14.25	0.67559
14.5	0.68829
14.75	0.68829
15	0.73235
15.25	0.70895
15.5	0.74538
15.75	0.71667
16	0.75675
16.25	0.74007
16.5	0.76671
16.75	0.75401
17	0.79401
17.25	0.76073
17.5	0.76073
17.75	0.8038
18	0.78612
18.25	0.76944
18.5	0.74077
18.75	0.77243
19	0.82446
19.25	0.78612
19.5	0.82944
19.75	0.79309
20	0.84313
20.25	0.81475
20.5	0.84114
20.75	0.82446
21	0.88446
21.25	0.84413
21.5	0.84886
21.75	0.84886
22	0.88218
22.25	0.83317
22.5	0.84015
22.75	0.82147
23	0.83616
23.25	0.8528
23.5	0.83815
23.75	0.81376
24	0.82247
24.25	0.87948
24.5	0.85147
24.75	0.84015
25	0.89944
0.05g-D-Pore water pressure
0.25	1.66321
0.5	1.8091
0.75	2.3744
1	1.87292
1.25	2.44734
1.5	3.27706
1.75	2.27411
2	3.48677
2.25	2.59323
2.5	3.85148
2.75	4.78149
3	3.63265
3.25	5.42885
3.5	4.31649
3.75	5.10973
4	4.85443
4.25	6.85443
4.5	5.5018
4.75	4.81796
5	6.46828
5.25	5.57474
5.5	8.89682
5.75	5.64768
6	7.61712
6.25	6.54122
6.5	9.15507
6.75	7.00623
7	8.33742
7.25	9.54418
7.5	9.08508
7.75	11.3374
8	9.23097
8.25	10.2704
8.5	8.8389
8.75	12.0242
9	9.19449
9.25	9.19449
9.5	10.5986
9.75	9.15802
10	11.173
10.25	10.5986
10.5	12.4951
10.75	12.0301
11	11.8263
11.25	14.7563
11.5	14.7563
11.75	15.4402
12	17.0905
12.25	18.5861
12.5	15.5861
12.75	14.9081
13	17.0964
13.25	17.9476
13.5	17.9476
13.75	18.4855
14	21.075
14.25	19.8532
14.5	21.9685
14.75	22.7223
15	21.7223
15.25	22.005
15.5	23.3362
15.75	23.3362
16	22.8347
16.25	23.3362
16.5	22.8985
16.75	21.4729
17	24.0838
17.25	23.5459
17.5	25.6338
17.75	24.0474
18	25.6338
18.25	24.5215
18.5	23.5609
18.75	26.1718
19	27.1718
19.25	25.3785
19.5	26.6368
19.75	28.8071
20	26.4544
20.25	25.9165
20.5	26.3815
20.75	26.0988
21	26.1991
21.25	25.8436
21.5	25.953
21.75	26.0259
22	25.6338
22.25	26.7462
22.5	25.7341
22.75	26.7462
23	25.7706
23.25	26.1991
23.5	26.1991
23.75	26.1991
24	26.3815
24.25	27.8071
24.5	26.9194
24.75	26.7706
25	27.1383
0.25g-A-Pore pressure ratio
0.25	0.01754
0.5	0.01902
0.75	0.02633
1	0.05489
1.25	0.05928
1.5	0.0926
1.75	0.09956
2	0.11273
2.25	0.14422
2.5	0.14861
2.75	0.16581
3	0.2017
3.25	0.20462
3.5	0.20902
3.75	0.24489
4	0.25514
4.25	0.25368
4.5	0.30969
4.75	0.34447
5	0.34447
5.25	0.37888
5.5	0.40048
5.75	0.43783
6	0.46382
6.25	0.4953
6.5	0.48395
6.75	0.51837
7	0.54143
7.25	0.57181
7.5	0.62343
7.75	0.70141
8	0.74021
8.25	0.79037
8.5	0.81782
8.75	0.80355
9	0.82918
9.25	0.84822
9.5	0.82075
9.75	0.81489
10	0.83796
10.25	0.87237
10.5	0.85956
10.75	0.85956
11	0.84529
11.25	0.86542
11.5	0.85077
11.75	0.86249
12	0.84822
12.25	0.8581
12.5	0.84236
12.75	0.82075
13	0.82222
13.25	0.8537
13.5	0.84529
13.75	0.8193
14	0.82514
14.25	0.85224
14.5	0.8365
14.75	0.86542
15	0.87237
15.25	0.83064
15.5	0.84382
15.75	0.86396
16	0.84529
16.25	0.84089
16.5	0.8581
16.75	0.86396
17	0.8537
17.25	0.86396
17.5	0.86103
17.75	0.84675
18	0.85956
18.25	0.87969
18.5	0.85517
18.75	0.83064
19	0.85956
19.25	0.8365
19.5	0.84529
19.75	0.86542
20	0.82771
20.25	0.85663
20.5	0.85956
20.75	0.85224
21	0.84236
21.25	0.85663
21.5	0.86944
21.75	0.83064
22	0.79037
22.25	0.85663
22.5	0.86944
22.75	0.83064
23	0.79037
23.25	0.85224
23.5	0.84236
23.75	0.85663
24	0.86944
24.25	0.83064
24.5	0.79037
24.75	0.85663
25	0.85663
0.25g-A-Pore water pressure
0.25	1.39922
0.5	1.84635
0.75	3.23825
1	2.1831
1.25	3.14846
1.5	2.54231
1.75	4.71995
2	4.80976
2.25	3.8444
2.5	7.32416
2.75	5.14652
3	8.62626
3.25	6.29147
3.5	9.50181
3.75	8.10991
4	12.2856
4.25	9.59161
4.5	13.3408
4.75	10.8937
5	16.0348
5.25	13.6775
5.5	17.0001
5.75	18.1226
6	17.6063
6.25	20.4799
6.5	18.7288
6.75	18.7288
7	22.4779
7.25	20.3901
7.5	23.78
7.75	22.2085
8	25.5985
8.25	22.8147
8.5	28.2251
8.75	25.3515
9	28.3823
9.25	25.1719
9.5	28.5619
9.75	25.7781
10	28.5619
10.25	26.0537
10.5	26.6537
10.75	28.1619
11	26.7434
11.25	29.2579
11.5	26.1373
11.75	29.3477
12	28.8332
12.25	30.0436
12.5	28.5619
12.75	30.313
13	28.7415
13.25	31.0988
13.5	29.0109
13.75	31.009
14	28.8313
14.25	32.0417
14.5	29.0109
14.75	32.6478
15	29.0375
15.25	31.8845
15.5	30.4926
15.75	31.1886
16	29.3477
16.25	31.8845
16.5	29.7967
16.75	29.7967
17	29.7069
17.25	31.0988
17.5	29.2579
17.75	32.2213
18	29.8477
18.25	31.0845
18.5	30.4028
18.75	30.9192
19	30.7396
19.25	30.1334
19.5	30.8294
19.75	30.7396
20	29.7967
20.25	32.4009
20.5	30.4926
20.75	31.0988
21	31.9519
21.25	30.8294
21.5	29.2579
21.75	32.1315
22	29.2579
22.25	32.4009
22.5	29.2579
22.75	31.1886
23	29.5273
23.25	33.5253
23.5	32.4009
23.75	29.7069
24	31.7049
24.25	29.1007
24.5	31.5253
24.75	29.9538
25	29.3477
0.25g-B-Pore pressure ratio
0.25	0.06102
0.5	0.06632
0.75	0.09503
1	0.10924
1.25	0.10256
1.5	0.15525
1.75	0.12124
2	0.16836
2.25	0.14326
2.5	0.1915
2.75	0.11947
3	0.2244
3.25	0.19708
3.5	0.26845
3.75	0.24419
4	0.34067
4.25	0.29801
4.5	0.40982
4.75	0.38026
5	0.43184
5.25	0.42961
5.5	0.43519
5.75	0.43519
6	0.40519
6.25	0.49987
6.5	0.49987
6.75	0.55256
7	0.61725
7.25	0.56791
7.5	0.65127
7.75	0.58659
8	0.58659
8.25	0.63148
8.5	0.71707
8.75	0.61837
9	0.69837
9.25	0.69505
9.5	0.68528
9.75	0.7391
10	0.72488
10.25	0.70798
10.5	0.78176
10.75	0.78176
11	0.78176
11.25	0.79292
11.5	0.77841
11.75	0.81688
12	0.78957
12.25	0.79709
12.5	0.79709
12.75	0.85982
13	0.89914
13.25	0.80713
13.5	0.89713
13.75	0.80273
14	0.80756
14.25	0.81003
14.5	0.87935
14.75	0.87935
15	0.82246
15.25	0.89691
15.5	0.84644
15.75	0.84644
16	0.81648
16.25	0.86959
16.5	0.84756
16.75	0.8958
17	0.83891
17.25	0.83891
17.5	0.86624
17.75	0.84003
18	0.86401
18.25	0.84003
18.5	0.86512
18.75	0.8958
19	0.85091
19.25	0.90918
19.5	0.8176
19.75	0.80177
20	0.8174
20.25	0.84867
20.5	0.90806
20.75	0.86735
21	0.91782
21.25	0.86177
21.5	0.9234
21.75	0.88603
22	0.91894
22.25	0.91894
22.5	0.86959
22.75	0.86959
23	0.87628
23.25	0.92674
23.5	0.87182
23.75	0.89161
24	0.87628
24.25	0.90806
24.5	0.86959
24.75	0.89496
25	0.87405
0.25g-B-Pore water pressure
0.25	1.73327
0.5	2.20374
0.75	2.08339
1	2.55386
1.25	3.1994
1.5	2.7727
1.75	3.462
2	4.22789
2.25	4.49048
2.5	4.7093
2.75	5.69861
3	6.00038
3.25	6.04415
3.5	6.73345
3.75	7.63064
4	7.63064
4.25	8.18864
4.5	8.87795
4.75	9.61102
5	10.0487
5.25	10.3441
5.5	10.9896
5.75	11.3835
6	11.3835
6.25	12.97
6.5	11.9853
6.75	13.2764
7	14.2611
7.25	13.4843
7.5	14.9942
7.75	14.5237
8	14.2173
8.25	16.5041
8.5	14.4799
8.75	16.5478
9	16.3728
9.25	18.1343
9.5	16.887
9.75	18.8236
10	18.3969
10.25	20.4211
10.5	22.6203
10.75	23.6203
11	24.1192
11.25	22.5327
11.5	24.1192
11.75	26.2747
12	25.4978
12.25	28.255
12.5	26.1327
12.75	27.697
13	29.3382
13.25	26.9202
13.5	28.8568
13.75	29.522
14	27.697
14.25	28.1881
14.5	26.0909
14.75	28.7365
15	28.2988
15.25	29.6774
15.5	28.6426
15.75	29.6927
16	28.6927
16.25	28.5643
16.5	28.3426
16.75	28.4301
17	28.4301
17.25	27.8087
17.5	28.6675
17.75	28.4301
18	29.2945
18.25	28.0472
18.5	29.5899
18.75	28.8113
19	29.6774
19.25	28.6052
19.5	29.8525
19.75	28.2113
20	29.1774
20.25	28.3426
20.5	29.5461
20.75	28.0472
21	29.0461
21.25	27.8721
21.5	29.3382
21.75	28.3863
22	27.3382
22.25	28.0444
22.5	26.9881
22.75	28.813
23	28.9069
23.25	29.7069
23.5	28.2489
23.75	27.7212
24	28.7365
24.25	29.5023
24.5	28.6927
24.75	29.2507
25	28.3802
0.25g-C-Pore pressure ratio
0.25	0.06781
0.5	0.07942
0.75	0.09652
1	0.12843
1.25	0.12379
1.5	0.13655
1.75	0.13655
2	0.15482
2.25	0.17396
2.5	0.15135
2.75	0.16845
3	0.23342
3.25	0.21631
3.5	0.21631
3.75	0.25052
4	0.28243
4.25	0.26532
4.5	0.32477
4.75	0.29635
5	0.31665
5.25	0.33608
5.5	0.38742
5.75	0.36016
6	0.43672
6.25	0.39901
6.5	0.47645
6.75	0.43672
7	0.49937
7.25	0.45818
7.5	0.52575
7.75	0.47877
8	0.54171
8.25	0.53591
8.5	0.53475
8.75	0.5826
9	0.56664
9.25	0.58144
9.5	0.56113
9.75	0.65685
10	0.66032
10.25	0.62726
10.5	0.73457
10.75	0.65452
11	0.73457
11.25	0.76068
11.5	0.74473
11.75	0.7015
12	0.82013
12.25	0.82013
12.5	0.8026
12.75	0.8851
13	0.79954
13.25	0.79954
13.5	0.8064
13.75	0.8964
14	0.86218
14.25	0.80842
14.5	0.87378
14.75	0.9138
15	0.8645
15.25	0.89988
15.5	0.9138
15.75	0.80009
16	0.9605
16.25	0.91816
16.5	0.93875
16.75	0.93875
17	0.9228
17.25	0.94918
17.5	0.94918
17.75	0.93643
18	0.90008
18.25	0.99008
18.5	0.96832
18.75	0.9605
19	0.9063
19.25	0.95586
19.5	0.95586
19.75	0.96398
20	0.93294
20.25	0.86949
20.5	0.94455
20.75	0.94455
21	0.9228
21.25	0.97297
21.5	0.96513
21.75	0.96513
22	0.99008
22.25	0.91468
22.5	0.96281
22.75	0.94223
23	0.89988
23.25	0.90529
23.5	0.99529
23.75	0.97529
24	0.90529
24.25	0.92529
24.5	0.97529
24.75	0.90529
25	0.97529
0.25g-C-Pore water pressure
0.25	2.28669
0.5	3.27445
0.75	2.7454
1	3.94512
1.25	3.25117
1.5	4.63907
1.75	3.25117
2	5.61532
2.25	4.41559
2.5	7.33255
2.75	5.93289
3	7.19141
3.25	6.40337
3.5	10.0143
3.75	9.69717
4	9.96722
4.25	8.48522
4.5	9.32033
4.75	10.3203
5	9.27327
5.25	8.62637
5.5	11.3081
5.75	13.0143
6	12.8609
6.25	11.8609
6.5	12.1902
6.75	14.6367
7	12.696
7.25	15.2836
7.5	13.9428
7.75	16.2013
8	15.9898
8.25	16.5421
8.5	15.8011
8.75	18.0712
9	15.4718
9.25	18.8004
9.5	16.5892
9.75	19.9178
10	19.0357
10.25	21.2116
10.5	26.4109
10.75	24.4109
11	23.1053
11.25	26.1408
11.5	23.9404
11.75	26.3516
12	22.3516
12.25	28.1164
12.5	26.1164
12.75	28.1048
13	25.5873
13.25	25.2812
13.5	26.4927
13.75	28.2575
14	25.8929
14.25	28.8929
14.5	26.4927
14.75	26.4927
15	29.0803
15.25	28.6216
15.5	27.8806
15.75	27.8806
16	27.6454
16.25	28.668
16.5	28.0218
16.75	28.0218
17	29.5391
17.25	29.5391
17.5	30.5153
17.75	29.2686
18	30.4212
18.25	29.5861
18.5	29.6332
18.75	32.5501
19	29.4567
19.25	30.4683
19.5	31.1152
19.75	29.5861
20	31.2563
20.25	31.0211
20.5	33.4683
20.75	30.4683
21	31.3974
21.25	30.0096
21.5	33.4212
21.75	30.4212
22	30.6094
22.25	32.0914
22.5	30.5624
22.75	32.8795
23	30.6564
23.25	31.8091
23.5	31.4445
23.75	33.3742
24	32.6442
24.25	30.3271
24.5	32.5501
24.75	30.9387
25	32.7621
0.25g-D-Pore pressure ratio
0.25	0.05303
0.5	0.05508
0.75	0.08022
1	0.1015
1.25	0.09842
1.5	0.1115
1.75	0.15483
2	0.15483
2.25	0.17201
2.5	0.16201
2.75	0.19329
3	0.17406
3.25	0.2156
3.5	0.19637
3.75	0.21355
4	0.21355
4.25	0.22355
4.5	0.22355
4.75	0.25893
5	0.2638
5.25	0.27995
5.5	0.26098
5.75	0.27303
6	0.33867
6.25	0.28713
6.5	0.37791
6.75	0.37662
7	0.42022
7.25	0.37176
7.5	0.46483
7.75	0.41637
8	0.48688
8.25	0.43842
8.5	0.54047
8.75	0.48791
9	0.56662
9.25	0.52227
9.5	0.55227
9.75	0.54534
10	0.54534
10.25	0.57458
10.5	0.53458
10.75	0.59689
11	0.68971
11.25	0.63433
11.5	0.64432
11.75	0.66356
12	0.6133
12.25	0.69176
12.5	0.66766
12.75	0.71304
13	0.67663
13.25	0.79304
13.5	0.68663
13.75	0.73304
14	0.69586
14.25	0.65586
14.5	0.70894
14.75	0.70894
15	0.75432
15.25	0.73022
15.5	0.70714
15.75	0.73817
16	0.77945
16.25	0.76227
16.5	0.78971
16.75	0.77663
17	0.78663
17.25	0.78355
17.5	0.78355
17.75	0.82791
18	0.8097
18.25	0.79252
18.5	0.83509
18.75	0.7956
19	0.84919
19.25	0.8397
19.5	0.85432
19.75	0.81688
20	0.86842
20.25	0.83919
20.5	0.80637
20.75	0.84919
21	0.84919
21.25	0.86945
21.5	0.87433
21.75	0.87433
22	0.85715
22.25	0.85817
22.5	0.86535
22.75	0.84611
23	0.86124
23.25	0.82688
23.5	0.86329
23.75	0.85817
24	0.84714
24.25	0.84406
24.5	0.89611
24.75	0.86535
25	0.87432
0.25g-D-Pore water pressure
0.25	2.06238
0.5	2.24328
0.75	2.94426
1	2.32242
1.25	3.0347
1.5	4.06355
1.75	2.8199
2	4.32359
2.25	3.21561
2.5	3.77584
2.75	5.92905
3	4.50449
3.25	6.73177
3.5	5.35245
3.75	6.33607
4	6.01949
4.25	6.01949
4.5	6.82223
4.75	5.97427
5	8.02067
5.25	6.91268
5.5	8.55206
5.75	7.00312
6	9.44523
6.25	8.11111
6.5	10.1123
6.75	9.68773
7	10.3384
7.25	9.35478
7.5	11.2655
7.75	10.3384
8	11.4464
8.25	12.7353
8.5	10.9602
8.75	10.43
9	13.4012
9.25	11.4012
9.5	12.1423
9.75	10.3559
10	13.8546
10.25	13.1423
10.5	15.494
10.75	14.9174
11	17.1446
11.25	20.2979
11.5	18.2979
11.75	19.1458
12	21.1922
12.25	17.3267
12.5	19.3267
12.75	22.9661
13	23.6795
13.25	22.255
13.5	22.255
13.75	22.922
14	26.1329
14.25	24.6179
14.5	27.2409
14.75	26.9357
15	26.9357
15.25	27.2861
15.5	29.9368
15.75	26.9368
16	28.315
16.25	28.9368
16.5	27.3941
16.75	29.1064
17	29.8639
17.25	29.1969
17.5	31.786
17.75	29.8187
18	33.786
18.25	32.4066
18.5	31.6955
18.75	32.453
19	32.453
19.25	31.4694
19.5	33.0296
19.75	32.0008
20	32.8035
20.25	34.1365
20.5	34.7131
20.75	32.3626
21	32.4869
21.25	31.046
21.5	30.1817
21.75	32.2721
22	31.786
22.25	33.1653
22.5	31.9103
22.75	33.1653
23	31.9555
23.25	32.4869
23.5	32.4869
23.75	32.4869
24	32.7131
24.25	30.0008
24.5	31.3801
24.75	31.9555
25	30.6515
0.50g-A-Pore pressure ratio
0.25	0.00865
0.5	0.00865
0.75	0.01108
1	0.03709
1.25	0.04126
1.5	0.08078
1.75	0.09292
2	0.12587
2.25	0.13801
2.5	0.13941
2.75	0.17755
3	0.14649
3.25	0.18865
3.5	0.22819
3.75	0.23756
4	0.23894
4.25	0.29617
4.5	0.30831
4.75	0.31386
5	0.36311
5.25	0.41201
5.5	0.472
5.75	0.49385
6	0.54311
6.25	0.59895
6.5	0.64507
6.75	0.6957
7	0.65801
7.25	0.71479
7.5	0.73802
7.75	0.78554
8	0.81294
8.25	0.84553
8.5	0.88264
8.75	0.85108
9	0.87432
9.25	0.92323
9.5	0.97803
9.75	0.96
10	0.98461
10.25	0.95894
10.5	0.92739
10.75	0.99546
11	0.96415
11.25	0.95063
11.5	0.9808
11.75	0.9534
12	0.986
12.25	0.9534
12.5	0.92218
12.75	0.97663
13	0.9423
13.25	0.92218
13.5	0.93849
13.75	0.95894
14	0.97803
14.25	0.986
14.5	0.96415
14.75	0.94785
15	0.96554
15.25	0.97386
15.5	0.95478
15.75	0.93849
16	0.94923
16.25	0.97525
16.5	0.99432
16.75	0.96034
17	0.93709
17.25	0.9102
17.5	0.97803
17.75	0.97386
18	0.96034
18.25	0.93154
18.5	0.95617
18.75	0.9971
19	0.99571
19.25	0.95478
19.5	0.93571
19.75	0.97248
20	0.98739
20.25	0.96277
20.5	0.94785
20.75	0.97663
21	0.96277
21.25	0.95063
21.5	0.9808
21.75	0.97803
22	0.94923
22.25	0.93294
22.5	0.9534
22.75	0.9697
23	0.94508
23.25	0.97525
23.5	0.95756
23.75	0.93709
24	0.97248
24.25	0.9423
24.5	0.91525
24.75	0.94508
25	0.92461
0.50g-A-Pore water pressure
0.25	0.76126
0.5	1.28504
0.75	1.20745
1	1.14925
1.25	1.44024
1.5	2.56538
1.75	2.56538
2	2.48778
2.25	3.32194
2.5	4.0785
2.75	4.4471
3	5.35884
3.25	6.3288
3.5	6.77497
3.75	7.45394
4	8.52089
4.25	8.81188
4.5	10.1698
4.75	10.7712
5	11.5277
5.25	13.6228
5.5	12.4201
5.75	13.0991
6	15.136
6.25	14.3018
6.5	16.0283
6.75	17.5415
7	16.3387
7.25	18.8218
7.5	20.4707
7.75	19.5784
8	21.0721
8.25	23.3224
8.5	21.9838
8.75	24.2341
9	25.6697
9.25	25.2041
9.5	26.1396
9.75	25.6697
10	27.5514
10.25	26.0724
10.5	28.6765
10.75	27.9975
11	31.0044
11.25	30.0344
11.5	32.2847
11.75	33.6834
12	31.6058
12.25	33.7203
12.5	34.3798
12.75	33.0413
13	31.082
13.25	33.1189
13.5	31.4574
13.75	33.4099
14	34.3798
14.25	33.8561
14.5	34.923
14.75	34.0888
15	35.4468
15.25	33.7784
15.5	35.1364
15.75	33.9337
16	35.214
16.25	33.9337
16.5	35.0602
16.75	33.7203
17	35.5244
17.25	34.1664
17.5	35.2916
17.75	34.1664
18	35.2916
18.25	34.535
18.5	36.8257
18.75	32.4574
19	35.9706
19.25	34.535
19.5	35.7378
19.75	34.4574
20	36.9481
20.25	35.7378
20.5	34.4574
20.75	35.9706
21	34.535
21.25	34.244
21.5	35.602
21.75	34.923
22	35.893
22.25	34.9812
22.5	35.6602
22.75	34.6126
23	35.8154
23.25	34.8454
23.5	35.6602
23.75	34.6902
24	36.0481
24.25	34.8454
24.5	35.602
24.75	34.6126
25	35.9706
0.50g-B-Pore pressure ratio
0.25	0.06592
0.5	0.07164
0.75	0.10267
1	0.11802
1.25	0.1108
1.5	0.16773
1.75	0.13098
2	0.18189
2.25	0.15477
2.5	0.20689
2.75	0.18309
3	0.24244
3.25	0.21291
3.5	0.29002
3.75	0.26382
4	0.36805
4.25	0.32196
4.5	0.44275
4.75	0.41082
5	0.46654
5.25	0.46413
5.5	0.47016
5.75	0.40016
6	0.47016
6.25	0.54004
6.5	0.54004
6.75	0.59697
7	0.66686
7.25	0.61354
7.5	0.7036
7.75	0.63373
8	0.63373
8.25	0.68222
8.5	0.77469
8.75	0.66807
9	0.66807
9.25	0.7509
9.5	0.74035
9.75	0.79849
10	0.78312
10.25	0.79728
10.5	0.84458
10.75	0.80458
11	0.84458
11.25	0.85663
11.5	0.84096
11.75	0.88253
12	0.80301
12.25	0.86114
12.5	0.86114
12.75	0.92892
13	0.97139
13.25	0.87199
13.5	0.87199
13.75	0.96447
14	0.91567
14.25	0.90754
14.5	0.95001
14.75	0.95001
15	0.88855
15.25	0.96898
15.5	0.91446
15.75	0.91446
16	0.9253
16.25	0.93947
16.5	0.91567
16.75	0.96778
17	0.90633
17.25	0.90633
17.5	0.93585
17.75	0.90754
18	0.93344
18.25	0.90754
18.5	0.93464
18.75	0.96778
19	0.91929
19.25	0.98224
19.5	0.92651
19.75	0.93102
20	0.9479
20.25	0.91687
20.5	0.98103
20.75	0.93705
21	0.99157
21.25	0.93102
21.5	0.9976
21.75	0.90723
22	0.99278
22.25	0.99278
22.5	0.93947
22.75	0.93947
23	0.94669
23.25	1.00121
23.5	0.94188
23.75	0.96326
24	0.94669
24.25	0.98103
24.5	0.93947
24.75	0.96687
25	0.91428
0.50g-B-Pore water pressure
0.25	2.05103
0.5	2.60776
0.75	2.46535
1	3.02207
1.25	3.78596
1.5	3.28102
1.75	4.0967
2	5.003
2.25	5.01374
2.5	5.57268
2.75	6.68835
3	7.50045
3.25	7.15224
3.5	7.96792
3.75	9.0296
4	9.0296
4.25	9.6899
4.5	10.5056
4.75	11.373
5	11.8909
5.25	12.2405
5.5	13.0044
5.75	13.4705
6	13.4705
6.25	15.3478
6.5	14.1826
6.75	15.7104
7	16.0756
7.25	15.9564
7.5	17.7431
7.75	17.1864
8	16.8238
8.25	19.5298
8.5	17.8456
8.75	19.0816
9	19.3744
9.25	21.4589
9.5	19.9829
9.75	22.2746
10	21.7697
10.25	24.1649
10.5	26.9673
10.75	26.7673
11	28.5411
11.25	30.6637
11.5	28.5411
11.75	31.0917
12	32.1724
12.25	33.4351
12.5	31.0752
12.75	32.7748
13	34.2169
13.25	31.8556
13.5	34.1472
13.75	32.0677
14	31.7748
14.25	34.3026
14.5	33.2409
14.75	34.6048
15	32.4869
15.25	35.1183
15.5	36.6871
15.75	33.953
16	33.953
16.25	33.5387
16.5	31.5387
16.75	32.0423
17	33.6423
17.25	35.2736
17.5	33.0316
17.75	33.6423
18	35.6651
18.25	33.5891
18.5	35.0147
18.75	33.3834
19	35.1183
19.25	32.2495
19.5	35.3254
19.75	33.3834
20	35.1183
[truncated: 424 more rows]

## Sheet: S4 Displacement of pile top
horizontal displacement
	0.05g	0.25g	0.5g
0.25	0	0	0
0.5	0	0	0
0.75	0	0	0
1	0	0	0
1.25	0	0	0
1.5	0	0	0
1.75	0	0	0
2	0	-1.24593e-05	-1.99348e-05
2.25	0	-3.53003e-05	-5.64805e-05
2.5	-1.73298e-05	-8.64306e-05	-0.000138289
2.75	-3.66055e-05	-0.000183902	-0.000294243
3	-6.87925e-05	-0.00034613	-0.000553808
3.25	-0.000117618	-0.000591891	-0.000947025
3.5	-0.000186416	-0.000938068	-0.0015
3.75	-0.000277792	-0.0014	-0.00223
4	-0.000393871	-0.00198	-0.00316
4.25	-0.000537102	-0.00269	-0.0043
4.5	-0.000710233	-0.00355	-0.00568
4.75	-0.000915221	-0.00458	-0.00732
5	-0.00115	-0.00577	-0.00922
5.25	-0.00142	-0.00711	-0.01138
5.5	-0.00172	-0.0086	-0.01376
5.75	-0.00203	-0.01021	-0.01633
6	-0.00237	-0.01189	-0.01902
6.25	-0.00271	-0.01361	-0.02177
6.5	-0.00304	-0.01531	-0.0245
6.75	-0.00337	-0.01694	-0.0271
7	-0.00366	-0.01843	-0.02949
7.25	-0.00392	-0.01977	-0.03164
7.5	-0.00415	-0.02095	-0.03352
7.75	-0.00435	-0.02199	-0.03519
8	-0.00453	-0.02294	-0.0367
8.25	-0.0047	-0.02383	-0.03812
8.5	-0.00486	-0.0247	-0.03952
8.75	-0.00503	-0.0256	-0.04096
9	-0.00522	-0.02659	-0.04255
9.25	-0.00543	-0.02773	-0.04437
9.5	-0.0057	-0.02909	-0.04655
9.75	-0.00602	-0.03077	-0.04923
10	-0.00642	-0.03282	-0.05252
10.25	-0.0069	-0.03531	-0.0565
10.5	-0.00747	-0.03825	-0.06119
10.75	-0.00812	-0.04162	-0.06659
11	-0.00885	-0.0454	-0.07264
11.25	-0.00966	-0.04954	-0.07926
11.5	-0.01053	-0.05402	-0.08643
11.75	-0.01148	-0.05882	-0.09412
12	-0.01249	-0.06394	-0.1023
12.25	-0.01357	-0.06937	-0.11098
12.5	-0.0147	-0.07508	-0.12013
12.75	-0.01589	-0.08107	-0.12971
13	-0.01713	-0.08729	-0.13967
13.25	-0.01841	-0.09375	-0.15
13.5	-0.01974	-0.10046	-0.16073
13.75	-0.02113	-0.10749	-0.17198
14	-0.0226	-0.11493	-0.18389
14.25	-0.02418	-0.1229	-0.19664
14.5	-0.02588	-0.13148	-0.21037
14.75	-0.02772	-0.14078	-0.22524
15	-0.02972	-0.15086	-0.24138
15.25	-0.0319	-0.16186	-0.25897
15.5	-0.03427	-0.17384	-0.27815
15.75	-0.03686	-0.1869	-0.29904
16	-0.03968	-0.20114	-0.32183
16.25	-0.04276	-0.21662	-0.3466
16.5	-0.04609	-0.23335	-0.37336
16.75	-0.04967	-0.25131	-0.4021
17	-0.05349	-0.27043	-0.4327
17.25	-0.05752	-0.2906	-0.46496
17.5	-0.06177	-0.31175	-0.49881
17.75	-0.0662	-0.33387	-0.53419
18	-0.07083	-0.35692	-0.57108
18.25	-0.07565	-0.38091	-0.60946
18.5	-0.08065	-0.40582	-0.64931
18.75	-0.08584	-0.43163	-0.69062
19	-0.09118	-0.45831	-0.73329
19.25	-0.09668	-0.48574	-0.77719
19.5	-0.10232	-0.51388	-0.82221
19.75	-0.1081	-0.54274	-0.86838
20	-0.11403	-0.57233	-0.91573
20.25	-0.12011	-0.60271	-0.96434
20.5	-0.12636	-0.63394	-1.0143
20.75	-0.13279	-0.66607	-1.06571
21	-0.1394	-0.69911	-1.11857
21.25	-0.1462	-0.73311	-1.17298
21.5	-0.15321	-0.76815	-1.22903
21.75	-0.16042	-0.80428	-1.28685
22	-0.16785	-0.8416	-1.34656
22.25	-0.17552	-0.88016	-1.40825
22.5	-0.18343	-0.91995	-1.47192
22.75	-0.1916	-0.96095	-1.53753
23	-0.19999	-1.0031	-1.60496
23.25	-0.20859	-1.0463	-1.67408
23.5	-0.21738	-1.09047	-1.74475
23.75	-0.22635	-1.13549	-1.81679
24	-0.23547	-1.18126	-1.89001
24.25	-0.24471	-1.2277	-1.96432
24.5	-0.25409	-1.27477	-2.03963
24.75	-0.2636	-1.32241	-2.11586
25	-0.27321	-1.37057	-2.19292
vertical displacement
Time	0.05g	0.25g	0.5g
0.25	9.28e-08	4.64e-07	9.28e-07
0.5	1.61e-06	8.07e-06	1.61e-05
0.75	1.2e-05	6e-05	0.00012
1	5.2e-05	0.00026	0.00052
1.25	0.000147	0.000733	0.00147
1.5	0.000271	0.00135	0.00271
1.75	0.000278	0.00139	0.00278
2	-6.35e-05	-0.000318	-0.000635
2.25	-0.000897	-0.00448	-0.00897
2.5	-0.00213	-0.0107	-0.0213
2.75	-0.00344	-0.0172	-0.0344
3	-0.00432	-0.0216	-0.0432
3.25	-0.00451	-0.0226	-0.0451
3.5	-0.00446	-0.0223	-0.0446
3.75	-0.00481	-0.024	-0.0481
4	-0.00505	-0.0253	-0.0505
4.25	-0.00383	-0.0191	-0.0383
4.5	-0.000605	-0.00302	-0.00605
4.75	0.00371	0.0186	0.0371
5	0.00726	0.0363	0.0726
5.25	0.00783	0.0392	0.0783
5.5	0.00503	0.0251	0.0503
5.75	0.00236	0.0118	0.0236
6	0.00378	0.0189	0.0378
6.25	0.00793	0.0396	0.0793
6.5	0.0102	0.0512	0.102
6.75	0.0102	0.051	0.102
7	0.01	0.0502	0.1
7.25	0.00794	0.0397	0.0794
7.5	0.0018	0.00899	0.018
7.75	-0.00263	-0.0131	-0.0263
8	-0.000278	-0.00139	-0.00278
8.25	9.22e-05	0.000461	0.000922
8.5	-0.0113	-0.0565	-0.113
8.75	-0.0247	-0.123	-0.247
9	-0.0241	-0.12	-0.241
9.25	-0.014	-0.0702	-0.14
9.5	-0.0093	-0.0465	-0.093
9.75	-0.00709	-0.0354	-0.0709
10	0.0058	0.029	0.058
10.25	0.0256	0.128	0.256
10.5	0.0323	0.162	0.323
10.75	0.0167	0.0836	0.167
11	-0.00476	-0.0238	-0.0476
11.25	-0.0113	-0.0563	-0.113
11.5	-0.00796	-0.0398	-0.0796
11.75	-0.0166	-0.0829	-0.166
12	-0.0366	-0.183	-0.366
12.25	-0.0452	-0.226	-0.452
12.5	-0.0367	-0.184	-0.367
12.75	-0.0308	-0.154	-0.308
13	-0.0339	-0.169	-0.339
13.25	-0.0211	-0.105	-0.211
13.5	0.0258	0.129	0.258
13.75	0.0762	0.381	0.762
14	0.0793	0.397	0.793
14.25	0.0358	0.179	0.358
14.5	-0.00186	-0.00928	-0.0186
14.75	-0.00755	-0.0377	-0.0755
15	-0.00787	-0.0394	-0.0787
15.25	-0.0254	-0.127	-0.254
15.5	-0.0456	-0.228	-0.456
15.75	-0.0471	-0.236	-0.471
16	-0.0309	-0.154	-0.309
16.25	-0.0123	-0.0615	-0.123
16.5	0.00337	0.0168	0.0337
16.75	0.0284	0.142	0.284
17	0.0681	0.34	0.681
17.25	0.102	0.511	1.02
17.5	0.106	0.532	1.06
17.75	0.0808	0.404	0.808
18	0.0382	0.191	0.382
18.25	-0.0145	-0.0726	-0.145
18.5	-0.069	-0.345	-0.69
18.75	-0.104	-0.52	-1.04
19	-0.101	-0.507	-1.01
19.25	-0.0689	-0.344	-0.689
19.5	-0.0321	-0.16	-0.321
19.75	-0.00309	-0.0155	-0.0309
20	0.0285	0.143	0.285
20.25	0.0681	0.34	0.681
20.5	0.0981	0.491	0.981
20.75	0.102	0.511	1.02
21	0.0871	0.436	0.871
21.25	0.0632	0.316	0.632
21.5	0.0164	0.0822	0.164
21.75	-0.0661	-0.33	-0.661
22	-0.153	-0.766	-1.53
22.25	-0.188	-0.938	-1.88
22.5	-0.15	-0.751	-1.5
22.75	-0.0786	-0.393	-0.786
23	-0.0159	-0.0797	-0.159
23.25	0.0325	0.163	0.325
23.5	0.0826	0.413	0.826
23.75	0.132	0.658	1.32
24	0.155	0.776	1.55
24.25	0.14	0.698	1.4
24.5	0.0948	0.474	0.948
24.75	0.0334	0.167	0.334
25	-0.0449	-0.224	-0.449

## Sheet: S5 Original EI Centro seismic w
0.02	0.00187
0.04	0.00351
0.06	0.00516
0.08	0.00679
0.1	0.00842
0.12	0.0022
0.14	-0.00663
0.16	-0.00904
0.18	0.00783
0.2	0.01817
0.22	0.00241
0.24	-0.00596
0.26	-0.00683
0.28	-0.01314
0.3	-0.01946
0.32	0.00828
0.34	0.00885
0.36	0.00359
0.38	0.00449
0.4	0.01687
0.42	0.00589
0.44	-0.00506
0.46	-0.01601
0.48	-0.02692
0.5	-0.00642
0.52	0.031
0.54	0.02223
0.56	0.0082
0.58	-0.00583
0.6	-0.01987
0.62	-0.01052
0.64	-0.00691
0.66	0.00345
0.68	0.00233
0.7	0.00196
0.72	-0.00099123
0.74	-0.01805
0.76	-0.007
0.78	0.01919
0.8	0.0206
0.82	0.00559
0.84	-0.00946
0.86	-0.02448
0.88	-0.03161
0.9	-0.03732
0.92	0.02366
0.94	-0.0009484
0.96	-0.0255
0.98	-0.04385
1	0.04936
1.02	0.02876
1.04	0.00806
1.06	-0.01258
1.08	-0.01736
1.1	0.0255
1.12	0.04691
1.14	0.01799
1.16	-0.01091
1.18	-0.03977
1.2	0.01205
1.22	0.02101
1.24	0.00649
1.26	-0.00795
1.28	-0.02244
1.3	-0.00634
1.32	0.0173
1.34	0.00863
1.36	-0.00573
1.38	-0.02011
1.4	-0.01748
1.42	0.01061
1.44	0.01874
1.46	0.00691
1.48	0.00559
1.5	0.00612
1.52	-0.00233
1.54	-0.01379
1.56	0.00142
1.58	0.00634
1.6	-0.00375
1.62	-0.01385
1.64	-0.01581
1.66	0.00669
1.68	0.01142
1.7	-0.00159
1.72	-0.0146
1.74	-0.02753
1.76	0.00049358
1.78	0.00897
1.8	0.00351
1.82	0.01823
1.84	0.00214
1.86	-0.01395
1.88	-0.01923
1.9	0.03692
1.92	0.01987
1.94	0.00281
1.96	-0.01422
1.98	-0.00504
2	0.00708
2.02	0.00186
2.04	0.00035692
2.06	0.00742
2.08	0.01079
2.1	0.00296
2.12	-0.00487
2.14	-0.00944
2.16	0.00906
2.18	0.00742
2.2	-0.00167
2.22	-0.00816
2.24	-0.00465
2.26	-0.00828
2.28	-0.00704
2.3	0.00557
2.32	0.0032
2.34	0.0039
2.36	0.00494
2.38	-0.00383
2.4	0.00979
2.42	0.01885
2.44	0.00879
2.46	-0.00126
2.48	-0.01132
2.5	0.00369
2.52	0.02101
2.54	0.01016
2.56	-0.00075668
2.58	-0.01167
2.6	-0.01201
2.62	0.00769
2.64	0.00532
2.66	0.0154
2.68	0.00671
2.7	-0.00604
2.72	-0.01876
2.74	-0.02611
2.76	0.01444
2.78	0.01974
2.8	-0.00388
2.82	-0.02753
2.84	-0.01407
2.86	-0.00131
2.88	-0.00054049
2.9	0.00326
2.92	0.00447
2.94	-0.00035285
2.96	-0.00518
2.98	-0.00095248
3	-0.00302
3.02	0.00388
3.04	-9.484e-06
3.06	-0.00608
3.08	-0.01161
3.1	-0.00645
3.12	-0.00127
3.14	0.00812
3.16	0.01579
3.18	0.00775
3.2	-0.00029574
3.22	0.00162
3.24	0.01568
3.26	0.01903
3.28	0.00243
3.3	-0.01418
3.32	-0.0308
3.34	-0.04732
3.36	0.02223
3.38	0.01091
3.4	-0.01442
3.42	-0.03243
3.44	-0.02182
3.46	-0.01099
3.48	-0.00021212
3.5	-0.00106
3.52	0.00166
3.54	0.00439
3.56	0.0071
3.58	0.00379
3.6	0.00015072
3.62	-0.00298
3.64	-0.00587
3.66	-0.00443
3.68	0.00508
3.7	-0.00037936
3.72	0.00883
3.74	0.01256
3.76	-0.00017499
3.78	-0.01291
3.8	0.00251
3.82	0.02101
3.84	0.01012
3.86	-0.00082399
3.88	-0.01175
3.9	-0.02264
3.92	-0.00591
3.94	0.01128
3.96	0.00859
3.98	-0.00447
4	-0.01044
4.02	-0.0032
4.04	-0.00494
4.06	-0.00704
4.08	0.0039
4.1	0.01183
4.12	0.0029
4.14	-0.00606
4.16	0.0014
4.18	0.00123
4.2	-0.00797
4.22	-0.00814
4.24	0.01493
4.26	0.00367
4.28	-0.00759
4.3	-0.00885
4.32	0.01617
4.34	0.00838
4.36	0.00056496
4.38	-0.00473
4.4	2.0008e-05
4.42	0.00477
4.44	-0.00060779
4.46	-0.00853
4.48	-0.00549
4.5	0.00483
4.52	0.00056292
4.54	-0.00859
4.56	-0.00863
4.58	-0.00259
4.6	0.00345
4.62	0.00184
4.64	-0.00061391
4.66	-0.00277
4.68	0.00076892
4.7	0.00265
4.72	0.00067306
4.74	-0.0013
4.76	0.00286
4.78	-0.00152
4.8	-0.00875
4.82	-0.01226
4.84	-0.00306
4.86	0.00612
4.88	0.00353
4.9	-0.00298
4.92	-0.0095
4.94	-0.00561
4.96	-0.00388
4.98	-3.9976e-05
5	0.00247
5.02	-0.00612
5.04	-0.01285
5.06	-0.00283
5.08	0.00445
5.1	0.00078115
5.12	-0.00224
5.14	0.00685
5.16	8.3418e-05
5.18	-0.01197
5.2	0.00855
5.22	0.01834
5.24	0.00793
5.26	-0.00247
5.28	-0.01287
5.3	-0.00373
5.32	0.00104
5.34	-0.00755
5.36	-0.00608
5.38	0.0105
5.4	0.01052
5.42	-0.00602
5.44	-0.00628
5.46	-0.00112
5.48	0.00404
5.5	-0.00208
5.52	-0.0051
5.54	-0.00412
5.56	-8.7294e-05
5.58	0.00802
5.6	0.00114
5.62	-0.00836
5.64	-0.01136
5.66	-0.00292
5.68	-0.00428
5.7	0.00589
5.72	0.01352
5.74	-0.00191
5.76	-0.01485
5.78	0.01956
5.8	0.00836
5.82	-0.00281
5.84	-0.00351
5.86	-0.00667
5.88	-0.00334
5.9	0.0054
5.92	0.00861
5.94	-0.0049
5.96	-0.01358
5.98	-0.00771
6	0.01597
6.02	0.01774
6.04	0.00547
6.06	-0.00757
6.08	-0.0206
6.1	0.0043
6.12	0.01917
6.14	0.00294
6.16	-0.00859
6.18	-0.00918
6.2	-0.00671
6.22	0.00806
6.24	0.01734
6.26	0.00875
6.28	-0.00744
6.3	-0.01748
6.32	-0.01165
6.34	0.01163
6.36	0.01256
6.38	0.00032429
6.4	-0.01191
6.42	-0.02019
6.44	0.00722
6.46	0.01244
6.48	0.0023
6.5	-0.0082
6.52	-0.01683
6.54	-0.01277
6.56	0.00337
6.58	-0.00273
6.6	-0.00999
6.62	0.01521
6.64	0.00677
6.66	-0.01291
6.68	-0.01507
6.7	0.00024271
6.72	0.01152
6.74	0.00549
6.76	-0.00681
6.78	-0.0008403
6.8	0.02346
6.82	0.01495
6.84	-0.00441
6.86	-0.02366
6.88	-0.00371
6.9	0.02937
6.92	0.01693
6.94	0.00441
6.96	-0.00814
6.98	-0.01454
7	0.00355
7.02	0.008
7.04	0.00314
7.06	-0.01018
7.08	-0.00928
7.1	-0.00243
7.12	0.00551
7.14	0.00271
7.16	0.00345
7.18	0.00893
7.2	0.00095044
7.22	-0.00704
7.24	-0.00516
7.26	-0.00553
7.28	-0.00906
7.3	0.01103
7.32	0.00193
7.34	-0.01042
7.36	-0.00685
7.38	-0.00043443
7.4	0.01032
7.42	0.01016
7.44	-0.00324
7.46	0.00214
7.48	0.00983
7.5	0.01438
7.52	0.00447
7.54	0.00196
7.56	0.00245
7.58	0.00038344
7.6	-0.01138
7.62	-0.00932
7.64	0.00967
7.66	0.02182
7.68	0.00645
7.7	-0.00889
7.72	-0.01991
7.74	0.00773
7.76	0.00867
7.78	-0.00822
7.8	-0.00751
7.82	0.00054456
7.84	0.00834
7.86	0.00598
7.88	-0.00422
7.9	-0.00253
7.92	-0.00216
7.94	0.00114
7.96	0.00738
7.98	0.01364
8	0.01507
8.02	-0.00273
8.04	-0.01154
8.06	0.00061595
8.08	-5.9963e-05
8.1	0.0031
8.12	0.0021
8.14	-0.00428
8.16	-0.0042
8.18	-0.00082399
8.2	0.00081379
8.22	0.00624
8.24	0.00777
8.26	-0.00628
8.28	0.00096064
8.3	-0.0011
8.32	-0.00704
8.34	-0.01156
8.36	-0.00332
8.38	0.00689
8.4	0.00043239
8.42	-0.00789
8.44	-0.0133
8.46	-0.0022
8.48	0.00891
8.5	0.00726
8.52	0.00016765
8.54	-0.00693
8.56	-0.01403
8.58	-0.00516
8.6	0.00655
8.62	0.00704
8.64	6.2207e-05
8.66	-0.00691
8.68	-0.00434
8.7	-0.00127
8.72	0.0018
8.74	0.00154
8.76	-0.00144
8.78	-0.00137
8.8	-0.00197
8.82	0.00286
8.84	0.00373
8.86	-0.00814
8.88	-0.01648
8.9	-0.00492
8.92	0.00665
8.94	0.01142
8.96	0.01004
8.98	-0.00053233
9	-0.0051
9.02	0.00838
9.04	0.00243
9.06	-0.00441
9.08	0.00557
9.1	0.0093
9.12	-0.01195
9.14	0.02162
9.16	-0.00072201
9.18	-0.01689
9.2	-0.00288
9.22	0.00257
9.24	0.00283
9.26	0.00377
9.28	-0.00502
9.3	-0.00186
9.32	0.00131
9.34	0.00351
9.36	-0.00283
9.38	-0.00479
9.4	-0.00471
9.42	-0.00461
9.44	-0.00249
9.46	-0.00037528
9.48	0.00174
9.5	0.00385
9.52	-0.00035285
9.54	0.00191
9.56	0.00445
9.58	-0.00667
9.6	-0.00596
9.62	-0.00591
9.64	-0.00373
9.66	-0.00104
9.68	0.00058128
9.7	0.00414
9.72	0.00098511
9.74	0.00479
9.76	0.00851
9.78	-0.00075464
9.8	-0.00916
9.82	-0.00102
9.84	0.0071
9.86	0.00021823
9.88	-0.00834
9.9	0.00479
9.92	0.01793
9.94	0.01497
9.96	0.01116
9.98	0.00434
10	-0.00449
10.02	-0.00855
10.04	-0.00153
10.06	0.00549
10.08	0.00216
10.1	-0.00171
10.12	-0.0042
10.14	0.00114
10.16	0.00647
10.18	0.0082
10.2	0.00567
10.22	0.00198
10.24	-7.3424e-05
10.26	-0.00147
10.28	0.00027738
10.3	0.00461
10.32	0.00598
10.34	0.00184
10.36	-0.0023
10.38	-0.00189
10.4	-0.00017357
10.42	-0.0043
10.44	-0.00844
10.46	-0.00716
10.48	0.01207
10.5	0.00133
10.52	-0.00512
10.54	0.00557
10.56	0.00294
10.58	-0.00414
10.6	-0.00365
10.62	0.00298
10.64	0.00685
10.66	-0.00032021
10.68	-0.00749
10.7	0.00193
10.72	0.01001
10.74	0.00169
10.76	-0.00306
10.78	-0.00439
10.8	-0.00628
10.82	0.00062615
10.84	0.00522
10.86	0.00052621
10.88	-0.00202
10.9	-0.00032837
10.92	-0.00012605
10.94	7.6892e-05
10.96	0.00027942
10.98	-0.00396
11	-0.00481
11.02	0.0053
11.04	0.00461
11.06	0.00516
11.08	0.00606
11.1	-0.00080359
11.12	-0.00767
11.14	-0.00579
11.16	0.00192
11.18	0.00963
11.2	0.00806
11.22	0.00029982
11.24	-0.00506
11.26	0.00318
11.28	0.00053029
11.3	-0.00212
11.32	-0.00257
11.34	0.00103
11.36	0.00412
11.38	-0.00283
11.4	-0.00979
11.42	-0.00292
11.44	0.00469
11.46	-0.0033
11.48	-0.00879
11.5	0.00502
11.52	-0.01299
11.54	-0.01499
11.56	-0.00557
11.58	0.00206
11.6	0.00922
11.62	0.01424
11.64	0.01067
11.66	0.00708
11.68	0.00775
11.7	0.00916
11.72	0.00942
11.74	0.00875
11.76	0.00808
11.78	0.0074
11.8	0.00659
11.82	0.00536
11.84	0.00414
11.86	-0.004
11.88	0.00032837
11.9	-0.00783
11.92	-0.00753
11.94	-0.00066082
11.96	0.00308
11.98	0.00105
12	-0.00097899
12.02	0.00098103
12.04	-0.00253
12.06	-0.00602
12.08	-0.00952
12.1	-0.01252
12.12	-0.00612
12.14	0.00027942
12.16	0.00669
12.18	-0.00053845
12.2	-0.00123
12.22	-0.00179
12.24	-0.00096676
12.26	-0.0001444
12.28	7.3424e-05
12.3	0.00059963
12.32	0.0022
12.34	-0.00363
12.36	0.00275
12.38	0.00341
12.4	-0.003
12.42	-0.00453
12.44	-0.00119
12.46	-0.00394
12.48	-0.00679
12.5	-0.00224
12.52	0.00228
12.54	0.00579
12.56	-0.00763
12.58	-0.00141
12.6	0.00481
12.62	-0.00158
12.64	-0.00581
12.66	0.0042
12.68	0.00785
12.7	-0.00030594
12.72	-0.00846
12.74	0.0011
12.76	0.0042
12.78	0.003
12.8	0.00367
12.82	0.00587
12.84	0.00112
12.86	-0.00485
12.88	-0.00314
12.9	-0.00228
12.92	-0.00371
12.94	-0.00455
12.96	-0.00453
12.98	-0.00439
13	-0.002
13.02	0.00671
13.04	-0.00532
13.06	-0.00337
13.08	0.00326
13.1	0.00602
13.12	0.00406
13.14	0.00273
13.16	0.00337
13.18	0.00371
13.2	0.00134
13.22	-0.00087905
13.24	-0.00090557
13.26	-0.00067714
13.28	0.0014
13.3	0.00691
13.32	0.00492
13.34	-0.00029778
13.36	-0.0074
13.38	-0.01004
13.4	-0.00036508
13.42	0.00524
13.44	0.00461
13.46	0.00332
13.48	0.00485
13.5	0.00024067
13.52	-0.00547
13.54	-0.0112
13.56	0.00343
13.58	0.00675
13.6	-0.00471
13.62	-0.01071
13.64	-0.0002937
13.66	0.00524
13.68	0.00168
13.7	-0.00148
13.72	-0.00216
13.74	0.00073628
13.76	0.00169
13.78	0.00428
13.8	0.00573
13.82	0.00532
13.84	0.0049
13.86	-0.0008709
13.88	-0.00104
13.9	0.00253
13.92	0.00202
13.94	0.00068529
13.96	0.00011687
13.98	-0.00081991
14	0.00512
14.02	0.00871
14.04	0.0094
14.06	0.01012
14.08	0.01083
14.1	0.00895
14.12	-0.00414
14.14	-0.00214
14.16	-0.00010361
14.18	0.00142
14.2	0.00379
14.22	0.0021
14.24	0.00171
14.26	0.00557
14.28	0.00638
14.3	0.00294
14.32	0.00088313
14.34	-0.00089129
14.36	-0.00818
14.38	-0.0032
14.4	0.00269
14.42	0.0064
14.44	0.00098307
14.46	-0.00159
14.48	-0.00095044
14.5	-0.00098307
14.52	-0.00184
14.54	-0.00147
14.56	-0.00249
14.58	-0.00085866
14.6	0.0014
14.62	-0.00085254
14.64	-0.0039
14.66	-0.00392
14.68	0.0002835
14.7	0.00109
14.72	-0.0031
14.74	-0.00538
14.76	-0.00288
14.78	0.00196
14.8	0.00808
14.82	0.00283
14.84	-0.00076484
14.86	-0.00347
14.88	-0.00434
14.9	-0.00424
14.92	-0.0021
14.94	-0.00204
14.96	-0.003
14.98	0.00056088
15	0.00412
15.02	0.00328
15.04	0.00039364
15.06	-0.00054049
15.08	0.00241
15.1	0.00212
15.12	0.00245
15.14	0.00166
15.16	-0.00099939
15.18	-0.00251
15.2	-7.5668e-05
15.22	0.00277
15.24	0.00334
15.26	-0.0029
15.28	-0.00608
15.3	0.00034061
15.32	0.0063
15.34	0.00477
15.36	0.00326
15.38	-0.00098103
15.4	-0.00294
15.42	-0.00214
15.44	-0.0032
15.46	-0.00426
15.48	-0.00088313
15.5	0.00193
15.52	0.00373
15.54	0.00347
15.56	0.00194
15.58	4.7318e-05
15.6	0.00112
15.62	0.00141
15.64	0.00082806
15.66	-0.00152
15.68	-0.00235
15.7	0.00189
15.72	0.00267
15.74	-0.00551
15.76	-0.004
15.78	-0.00288
15.8	-0.00143
15.82	-0.00243
15.84	-0.00343
15.86	-0.00122
15.88	-0.00059963
15.9	0.00261
15.92	0.00483
15.94	0.00369
15.96	-0.00334
15.98	-0.00408
16	-0.00343
16.02	0.0022
16.04	0.00347
16.06	0.00153
16.08	0.0023
16.1	0.00424
16.12	0.00471
16.14	0.00075464
16.16	-0.00228
16.18	-0.00392
16.2	-0.00367
16.22	0.0005874
16.24	0.00255
16.26	0.00326
16.28	0.0029
16.3	-0.0019
16.32	0.00096472
16.34	0.00383
16.36	0.00524
16.38	0.0008709
16.4	-0.00351
16.42	0.00063023
16.44	0.00428
16.46	0.00318
16.48	-0.0049
16.5	-0.00971
16.52	-0.00536
16.54	0.0023
16.56	0.00122
16.58	0.00143
16.6	0.00322
16.62	0.00502
16.64	0.00414
16.66	0.0029
16.68	-0.00283
16.7	0.00235
16.72	0.00751
16.74	0.00483
16.76	0.00449
16.78	0.00224
16.8	-0.0052
16.82	-0.00942
16.84	-0.00771
16.86	-0.00134
16.88	0.00115
16.9	0.0014
16.92	0.00463
16.94	0.00096064
16.96	-0.00345
16.98	-0.00045482
17	0.0031
17.02	-0.0011
17.04	0.0041
17.06	-3.814e-05
17.08	-0.00418
17.1	0.00402
17.12	0.00388
17.14	-0.00077708
17.16	-0.00543
17.18	-0.00673
17.2	0.00202
17.22	0.00197
17.24	-0.00528
17.26	-0.00161
17.28	0.00402
17.3	0.00477
17.32	0.00067102
17.34	-0.0021
17.36	-0.00179
17.38	-0.00147
17.4	0.00084234
17.42	0.0004487
17.44	5.5476e-05
17.46	0.00014481
17.48	0.00113
17.5	0.00212
17.52	0.00235
17.54	0.00162
17.56	0.00034469
17.58	0.00363
17.6	0.00602
17.62	0.00569
17.64	-0.0052
17.66	-0.00212
17.68	0.00097899
17.7	-0.00086274
17.72	-0.00536
17.74	-0.00273
17.76	0.00168
17.78	0.0018
17.8	0.00036916
17.82	-0.00039772
17.84	-0.00261
17.86	-0.0008607
17.88	-0.00126
17.9	-0.00027126
17.92	0.00218
17.94	0.00089129
17.96	-0.00375
17.98	0.00026718
18	0.00581
18.02	0.00153
18.04	-0.00247
18.06	0.00119
18.08	0.00171
18.1	-0.00115
18.12	-0.0039
18.14	0.00271
18.16	-0.00035692
18.18	-0.0033
18.2	-0.00269
18.22	0.0002835
18.24	0.0011
18.26	0.00322
18.28	0.00842
18.3	-0.00187
18.32	-0.0084
18.34	-0.00543
18.36	-0.00296
18.38	-0.00098103
18.4	-0.00166
18.42	-0.00122
18.44	-0.001
18.46	0.00083622
18.48	0.00146
18.5	0.00212
18.52	0.00371
18.54	0.00453
18.56	0.00439
18.58	0.00424
18.6	0.00355
18.62	-0.00691
18.64	0.00039976
18.66	0.0042
18.68	0.00197
18.7	-0.00195
18.72	-0.00673
18.74	0.00385
18.76	0.00702
18.78	-0.00099531
18.8	-0.00257
18.82	-0.00068529
18.84	0.0012
18.86	-0.00279
18.88	-0.00828
18.9	-0.00565
18.92	-0.0016
18.94	0.00247
18.96	-0.00014134
18.98	-0.00177
19	-0.00341
19.02	-0.00147
19.04	-0.0008709
19.06	0.0043
19.08	0.00681
19.1	0.00261
19.12	-0.00159
19.14	-0.00292
19.16	-0.00092596
19.18	-0.00079339
19.2	-0.00036916
19.22	-0.00136
19.24	-0.00326
19.26	-0.00275
19.28	0.00065878
19.3	0.00408
19.32	-0.00027126
19.34	-0.00283
19.36	0.00259
19.38	0.008
19.4	0.00436
19.42	-0.00083418
19.44	-0.0039
19.46	-0.0022
19.48	-0.0016
19.5	-0.00201
19.52	-0.00172
19.54	-0.00192
19.56	-0.00288
19.58	-0.00052621
19.6	0.00359
19.62	0.00031409
19.64	-0.00095044
19.66	0.00125
19.68	-0.00012482
19.7	-0.00122
19.72	-0.0031
19.74	-0.00109
19.76	0.00135
19.78	-0.00019865
19.8	-0.00243
19.82	-0.00109
19.84	-9.8307e-05
19.86	-0.00259
19.88	-0.00508
19.9	-0.00277
19.92	-0.00045074
19.94	-0.00014297
19.96	-0.00091577
19.98	-0.00169
20	-0.00106
20.02	-0.00222
20.04	-0.00153
20.06	0.00070569
20.08	0.00142
20.1	0.00123
20.12	0.00193
20.14	0.00224
20.16	0.00214
20.18	0.00118
20.2	-0.00047318
20.22	-0.00133
20.24	-0.00178
20.26	-0.00144
20.28	-0.00081583
20.3	-6.5062e-05
20.32	-0.00026514
20.34	-0.00267
20.36	-0.00168
20.38	-0.00023251
20.4	0.00302
20.42	0.00439
20.44	0.00498
20.46	0.00479
20.48	0.00467
20.5	0.00565
20.52	0.00485
20.54	0.00263
20.56	-0.0033
20.58	-0.00049969
20.6	0.00164
20.62	0.00010993
20.64	-0.00105
20.66	-0.00105
20.68	0.00127
20.7	0.00124
20.72	-0.00165
20.74	0.0008403
20.76	0.00070773
20.78	0.00618
20.8	0.00373
20.82	0.00129
20.84	0.00197
20.86	0.00341
20.88	0.00218
20.9	0.00247
20.92	0.00014991
20.94	-0.00021008
20.96	-9.9939e-06
20.98	-0.00265
21	-1.2197e-05
21.02	0.00263
21.04	0.00526
21.06	-0.00059351
21.08	-0.00113
21.1	-0.00461
21.12	-0.00184
21.14	0.00092392
21.16	0.00253
21.18	0.0014
21.2	0.0004793
21.22	0.00074036
21.24	0.00099939
21.26	0.00126
21.28	0.00196
21.3	-0.00040383
21.32	-0.00353
21.34	-0.0039
21.36	-0.00147
21.38	-0.00147
21.4	-0.00347
21.42	-0.004
21.44	-0.00114
21.46	0.00172
21.48	0.00155
21.5	0.00097695
21.52	0.00206
21.54	0.00222
21.56	0.002
21.58	0.00082399
21.6	-0.0006649
21.62	-0.00054049
21.64	-0.00137
21.66	-0.00385
21.68	-0.00222
21.7	-0.00163
21.72	-0.00060371
21.74	0.00022435
21.76	-0.00029778
21.78	0.00073424
21.8	0.00177
21.82	0.00199
21.84	0.00071385
21.86	-0.00056496
21.88	0.00031409
21.9	0.00173
21.92	0.00314
21.94	0.00283
21.96	0.00196
21.98	0.00308
22	0.00010524
22.02	-0.00332
22.04	-0.005
22.06	-0.00251
22.08	-2.1619e-05
22.1	-0.00053437
22.12	-0.00204
22.14	-0.00208
22.16	-0.00028554
22.18	0.00151
22.2	0.00042831
22.22	0.00156
22.24	0.00343
22.26	0.00228
22.28	-0.00132
22.3	-0.00434
22.32	-0.00583
22.34	-0.00485
22.36	-0.0013
22.38	-0.00281
22.4	-0.00182
22.42	-0.00178
22.44	-0.0023
22.46	-0.00118
22.48	0.00023863
22.5	0.00042219
22.52	0.00097695
22.54	0.00357
22.56	0.0031
22.58	0.00132
22.6	-0.00131
22.62	-0.00496
22.64	-0.00286
22.66	-0.00131
22.68	-0.00115
22.7	-0.00071997
22.72	0.00021415
22.74	0.00065062
22.76	0.00127
22.78	0.00096064
22.8	0.00125
22.82	0.00148
22.84	0.00076076
22.86	-5.5476e-05
22.88	-0.00089945
22.9	0.00084438
22.92	0.00176
22.94	0.0009484
22.96	0.00043239
22.98	0.0011
23	0.00177
23.02	-0.00176
23.04	0.00034469
23.06	-0.00060371
23.08	-0.00288
23.1	-0.00371
23.12	-0.00538
23.14	-0.00277
23.16	0.00011197
23.18	0.00222
23.2	0.00379
23.22	0.00298
23.24	0.00016011
23.26	0.0009484
23.28	0.00233
23.3	0.00084234
23.32	-0.00099735
23.34	-0.00206
23.36	-0.00144
23.38	-0.00292
23.4	-0.006
23.42	-0.00141
23.44	0.0032
23.46	0.00473
23.48	0.000928
23.5	-0.00187
23.52	0.00048338
23.54	0.00283
23.56	0.00152
23.58	-0.00177
23.6	-0.00506
23.62	-0.0031
23.64	-0.00191
23.66	-0.00228
23.68	-0.00118
23.7	-0.00049765
23.72	0.00306
23.74	-0.00055884
23.76	0.00189
23.78	0.00465
23.8	0.00628
23.82	0.00148
23.84	-0.00332
23.86	-0.00189
23.88	-0.00040179
23.9	-0.00018111
23.92	-3.5488e-05
23.94	0.00041403
23.96	0.00148
23.98	0.00186
24	0.00212
24.02	0.002
24.04	0.00156
24.06	0.00059963
24.08	0.00089945
24.1	-0.00097899
24.12	-0.00286
24.14	-0.00426
24.16	-0.00561
24.18	-0.00477
24.2	-0.00298
24.22	-0.00046094
24.24	0.00206
24.26	0.00224
24.28	0.00154
24.3	0.00273
24.32	0.00392
24.34	0.00383
24.36	0.00271
24.38	0.00097287
24.4	-0.00247
24.42	-0.00377
24.44	-0.00483
24.46	-0.00101
24.48	0.00281
24.5	0.00408
24.52	0.000361
24.54	0.00093412
24.56	9.0761e-05
24.58	9.3004e-05
24.6	-0.00013094
24.62	-0.00218
24.64	-0.00326
24.66	-0.00545
24.68	-0.00239
24.7	0.00084234
24.72	0.00294
24.74	0.00365
24.76	0.00394
24.78	0.00406
24.8	0.00182
24.82	-0.00042219
24.84	-0.00126
24.86	0.002
24.88	0.00347
24.9	0.00022435
24.92	-1.3461e-05
24.94	-7.9951e-05
24.96	0.00069753
24.98	0.00197
25	0.00306
25.02	0.00398
25.04	0.00253
25.06	0.00132
25.08	-0.00113
25.1	-0.00144
25.12	-0.00312
25.14	-0.00608
25.16	-0.00702
25.18	-0.0029
25.2	-0.00106
25.22	-0.00032429
25.24	0.0008505
25.26	0.00222
25.28	0.0017
25.3	0.00032429
25.32	0.00171
25.34	0.0031
25.36	0.00263
25.38	0.00123
25.4	-0.00039772
25.42	0.00165
25.44	0.00334
25.46	0.00286
25.48	0.00214
25.5	0.00273
25.52	0.0023
25.54	-0.0012
25.56	-0.00304
25.58	-0.00094636
25.6	-0.00302
25.62	-0.00508
25.64	-0.00106
25.66	0.00041811
25.68	0.00296
25.7	0.0019
25.72	-0.00013543
25.74	-0.00179
25.76	0.00712
25.78	0.00543
25.8	0.00051601
25.82	-0.00459
25.84	-0.00969
25.86	-0.00591
25.88	0.00079951
25.9	-0.00107
25.92	0.00012319
25.94	-0.00037732
25.96	-0.00017887
25.98	0.00024475
26	0.00177
26.02	0.00277
26.04	0.00184
26.06	0.00081379
26.08	-0.00058536
26.1	-0.0021
26.12	-0.00166
26.14	-0.00024067
26.16	0.00117
26.18	0.00049969
26.2	-0.00052825
26.22	0.00063023
26.24	0.00179
26.26	-0.00099327
26.28	-0.00077504
26.3	-0.00235
26.32	-0.00453
26.34	-0.00485
26.36	-0.0033
26.38	-0.00176
26.4	-0.00022027
26.42	0.00032021
26.44	0.00461
26.46	0.00394
26.48	0.00187
26.5	0.00281
26.52	0.0043
26.54	0.00532
26.56	0.00224
26.58	0.00034061
26.6	0.00033041
26.62	-0.00296
26.64	-0.00377
26.66	-0.00585
26.68	-0.00471
26.7	-0.0009484
26.72	-0.00128
26.74	-0.00328
26.76	-0.00247
26.78	0.00040995
26.8	0.00177
26.82	0.00132
26.84	-0.0011
26.86	-0.00036712
26.88	0.00071181
26.9	-0.002
26.92	-0.0043
26.94	-0.00286
26.96	-0.00097491
26.98	0.00167
27	0.00414
27.02	0.00416
27.04	0.00473
27.06	0.00398
27.08	0.00241
27.1	-6.9549e-05
27.12	-0.00283
27.14	-0.00206
27.16	-0.00279
27.18	-0.00355
27.2	-0.00192
27.22	-0.00056292
27.24	0.00032021
27.26	-0.00053233
27.28	0.00016011
27.3	0.00176
27.32	0.00337
27.34	0.00253
27.36	0.00087701
27.38	-0.0004589
27.4	-0.00096676
27.42	-0.00047318
27.44	6.5878e-05
27.46	0.00060371
27.48	0.00057924
27.5	-0.00013502
27.52	-0.00084846
27.54	-0.00116
27.56	0.00015847
27.58	0.00147
27.6	0.00137
27.62	0.00042627
27.64	0.00134
27.66	0.00224
27.68	0.00316
27.7	0.00196
27.72	0.00076076
27.74	0.00015929
27.76	-0.00033653
27.78	-0.0008301
27.8	-0.00133
27.82	-0.00182
27.84	-0.00122
27.86	-0.0015
27.88	-0.00273
27.9	-0.00373
27.92	-0.00257
27.94	-0.0018
27.96	-0.0015
27.98	-0.0006751
28	-0.00026514
28.02	-0.00062615
28.04	-0.00098511
28.06	-0.00055068
28.08	0.00053437
28.1	0.00196
28.12	0.00158
28.14	0.00064858
28.16	7.3424e-06
28.18	0.00012972
28.2	0.00019437
28.22	-0.0002631
28.24	-0.00136
28.26	-0.00271
28.28	-0.00133
28.3	6.5674e-05
28.32	0.00115
28.34	0.00098307
28.36	0.00081991
28.38	0.00065674
28.4	0.00028758
28.42	-0.00010341
28.44	-0.00132
28.46	-0.00308
28.48	-0.00187
28.5	0.00032429
28.52	0.00253
28.54	0.00228
28.56	0.00144
28.58	0.0007424
28.6	0.00021212
28.62	-3.61e-05
28.64	0.00037732
28.66	0.0001597
28.68	-0.00026718
28.7	-0.00069549
28.72	-0.00031613
28.74	0.00026106
28.76	0.00011483
28.78	-0.00091985
28.8	-0.00195
28.82	-0.00164
28.84	-0.00025903
28.86	0.00090761
28.88	0.00086478
28.9	0.00131
28.92	0.00153
28.94	0.00149
28.96	0.00177
28.98	0.00082399
29	-0.00019009
29.02	0.00016011
29.04	0.00026718
29.06	-0.00059759
29.08	-0.00111
29.1	-0.00097083
29.12	-0.00133
29.14	-0.00173
29.16	-0.00070773
29.18	0.00031001
29.2	0.00068937
29.22	0.00043035
29.24	0.00083418
29.26	0.00133
29.28	-0.00060779
29.3	-0.00178
29.32	-0.00065266
29.34	0.00047522
29.36	4.487e-05
29.38	0.00020355
29.4	0.00068733
29.42	0.0011
29.44	0.00111
29.46	0.00112
29.48	0.00151
29.5	0.0019
29.52	0.00154
29.54	0.00119
29.56	0.00117
29.58	0.00114
29.6	0.00049561
29.62	-0.00014705
29.64	-2.7738e-05
29.66	0.00041811
29.68	0.00077708
29.7	0.00035692
29.72	-6.5878e-05
29.74	-0.00022639
29.76	9.7695e-05
29.78	0.00042219
29.8	0.00037528
29.82	-0.00012503
29.84	-0.00062411
29.86	-0.00023047
29.88	0.00032225
29.9	0.0007322
29.92	-0.00015052
29.94	-0.00044259
29.96	0.00015276
29.98	0.00045278
30	0.0003916
30.02	0.00038344
30.04	0.0006751
30.06	0.00096472
30.08	3.5081e-05
30.1	-0.00088313
30.12	-0.00112
30.14	-0.00135
30.16	-0.00198
30.18	-0.00194
30.2	-0.00131
30.22	-9.1169e-05
30.24	0.00061391
30.26	0.00074444
30.28	0.00080971
30.3	0.00087497
30.32	0.0009382
30.34	0.00104
30.36	0.00178
30.38	0.00152
30.4	0.00071997
30.42	0.00013767
30.44	0.00042627
30.46	0.00071385
30.48	0.00024067
30.5	-0.00056088
30.52	0.0001701
30.54	0.00089945
30.56	0.00089945
30.58	0.00125
30.6	0.00079747
30.62	-0.00045074
30.64	-0.00068326
30.66	-0.00066082
30.68	-0.00098919
30.7	-0.00134
30.72	-0.00128
30.74	-0.00030186
30.76	0.00068326
30.78	0.00086682
30.8	0.00084846
30.82	0.00099531
30.84	0.00137
30.86	0.00243
30.88	0.00347
30.9	0.0031
30.92	0.00255
30.94	0.00216
30.96	0.00119
30.98	-0.00019417
31	-0.00037732
31.02	-0.00016011
31.04	-0.00066082
31.06	-0.00116
31.08	-0.00166
31.1	-0.00169
31.12	-0.0014
31.14	-0.00113
31.16	-0.00103
31.18	-0.00093004
31.2	-0.0008301
31.22	-0.00073017
31.24	0.00033653
31.26	0.00123
31.28	0.0016
31.3	0.00196
31.32	0.00196
31.34	0.0008301
31.36	-0.00029982
31.38	-0.00081379
31.4	-0.0005772
31.42	-0.00034061
31.44	5.9963e-05
31.46	0.00046094
31.48	0.00061391
31.5	0.00031205
31.52	1.0565e-05
31.54	0.00064042
31.56	0.00157
31.58	0.00067714
31.6	-0.00022027
31.62	-0.00062003
31.64	-0.00068529
31.66	-0.00075056
31.68	-0.0012
31.7	-0.00166
31.72	-0.002
31.74	-0.00235
31.76	-0.00218
31.78	-0.00171
31.8	-0.00154
31.82	-0.00158
31.84	-0.00162
31.86	-0.00025903
31.88	0.0011
31.9	0.00066286
31.92	0.00022639
31.94	0.00042627
31.96	0.0007424
31.98	0.00030186
32	-0.00038956
32.02	-0.00108
32.04	-0.00054864
32.06	-1.7316e-05
32.08	0.00051397
32.1	0.00054864
32.12	0.00031817
32.14	8.6274e-05
32.16	-0.00085662
32.18	-0.00198
32.2	-0.0022
32.22	-0.00153
32.24	-0.00085866
32.26	-0.00022639
32.28	-0.00033857
32.3	-0.00037732
32.32	0.00025699
32.34	0.00088925
32.36	0.00152
32.38	0.00166
32.4	0.00163
32.42	0.00156
32.44	0.00070977
32.46	-0.00013645
32.48	-0.00098307
32.5	-0.00183
32.52	-0.00182
32.54	-0.00159
32.56	-0.00136
32.58	-0.00113
32.6	-0.00089945
32.62	-0.0008607
32.64	-0.00126
32.66	-0.00164
32.68	-0.00155
32.7	-0.00147
32.72	-0.00139
32.74	-0.00146
32.76	-0.00202
32.78	-0.00161
32.8	-0.00136
32.82	-0.00142
32.84	-0.00094024
32.86	-0.00043443
32.88	7.0569e-05
32.9	0.00037528
32.92	-0.00046094
32.94	-0.00083418
32.96	-0.00074444
32.98	-0.00066694
33	-0.00080767
33.02	-0.00084642
33.04	-0.00048338
33.06	-0.00011993
33.08	0.00024271
33.1	-1.5521e-05
33.12	-0.00034469
33.14	-0.00067306
33.16	-0.00062207
33.18	-0.00026514
33.2	9.3412e-05
33.22	0.00034265
33.24	0.00015256
33.26	-3.6916e-05
33.28	3.3857e-05
33.3	0.0005874
33.32	0.00114
33.34	0.00117
33.36	0.00101
33.38	0.0008607
33.4	0.00070773
33.42	0.00075056
33.44	0.00095044
33.46	0.00115
33.48	0.00095656
33.5	0.00055272
33.52	0.00014766
33.54	-0.00025699
33.56	-0.00036712
33.58	-3.4877e-05
33.6	0.00029778
33.62	0.00063023
33.64	0.00096268
33.66	0.00129
33.68	0.0013
33.7	0.00097491
33.72	0.00065266
33.74	0.00032837
33.76	0.0003916
33.78	0.00052417
33.8	0.0006547
33.82	0.00078727
33.84	0.0004487
33.86	5.8128e-05
33.88	0.00026922
33.9	0.00063227
33.92	0.00099531
33.94	0.00085254
33.96	0.0003712
33.98	-0.00010789
34	0.00014338
34.02	0.00088313
34.04	0.00133
34.06	0.00107
34.08	0.00082399
34.1	0.00057312
34.12	0.00117
34.14	0.00172
34.16	0.00156
34.18	0.00141
34.2	0.00125
34.22	0.00103
34.24	0.00075056
34.26	0.00046706
34.28	0.00018397
34.3	0.00010279
34.32	0.00039568
34.34	0.00069141
34.36	0.00098511
34.38	0.00128
34.4	0.00157
34.42	0.00148
34.44	0.00122
34.46	0.00095248
34.48	0.00093004
34.5	0.00096676
34.52	0.00101
34.54	0.00081379
34.56	0.00047114
34.58	0.00035488
34.6	0.00046706
34.62	0.00057924
34.64	0.00068937
34.66	0.00064042
34.68	0.00045686
34.7	0.0002733
34.72	9.1373e-05
34.74	0.00018009
34.76	0.00054049
34.78	0.00089945
34.8	0.00126
34.82	0.00117
34.84	0.00109
34.86	0.00099735
34.88	0.00090761
34.9	0.00052621
34.92	-0.00021619
34.94	-0.00067918
34.96	-0.00062411
34.98	-0.000567
35	-0.00050989
35.02	-0.00045278
35.04	-0.00039568
35.06	-0.00034061
35.08	-0.0002835
35.1	-0.00055476
35.12	-0.000773
35.14	-0.00059147
35.16	-0.00040995
35.18	-0.00022639
35.2	-4.5482e-05
35.22	0.00013645
35.24	0.00029166
35.26	0.00021415
35.28	0.00013747
35.3	5.9963e-05
35.32	-1.7418e-05
35.34	-1.4563e-05
35.36	8.6478e-05
35.38	0.00018744
35.4	0.00028758
35.42	0.00038956
35.44	0.00041403
35.46	0.0002631
35.48	0.00011279
35.5	-3.814e-05
35.52	-0.00018907
35.54	-0.00034061
35.56	-0.00018356
35.58	-2.6922e-05
35.6	-0.00012543
35.62	-0.00033245
35.64	-0.00046298
35.66	9.8919e-05
35.68	0.00066082
35.7	0.0011
35.72	0.00080155
35.74	0.00050785
35.76	0.00021415
35.78	3.4469e-05
35.8	0.00030594
35.82	-0.00025903
35.84	-0.0004487
35.86	-0.00075464
35.88	-0.00114
35.9	-0.00153
35.92	-0.00193
35.94	-0.00197
35.96	-0.00166
35.98	-0.00135
36	-0.00104
36.02	-0.00073424
36.04	-0.00042627
36.06	-0.00028146
36.08	-0.00016378
36.1	-4.691e-05
36.12	6.9957e-05
36.14	6.6082e-05
36.16	-0.0001185
36.18	-0.0003039
36.2	-0.00043647
36.22	-0.00027534
36.24	-0.00011605
36.26	4.4055e-05
36.28	0.00011503
36.3	-0.00031817
36.32	-0.00075056
36.34	-0.0008403
36.36	-0.00078319
36.38	-0.00072813
36.4	-0.00067102
36.42	-0.00063227
36.44	-0.00075464
36.46	-0.00087905
36.48	-0.001
36.5	-0.00080767
36.52	-0.00056088
36.54	-0.00031205
36.56	-6.2411e-05
36.58	0.00018642
36.6	0.00043443
36.62	0.00041607
36.64	0.00036916
36.66	0.00032021
36.68	0.00027126
36.7	0.00022435
36.72	0.00031409
36.74	0.00054252
36.76	0.00077096
36.78	0.00099939
36.8	0.00123
36.82	0.00145
36.84	0.00168
36.86	0.00164
36.88	0.00151
36.9	0.00137
36.92	0.00124
36.94	0.00111
36.96	0.00081175
36.98	0.00035488
37	-6.9141e-05
37.02	0.00014685
37.04	0.00036304
37.06	0.00057924
37.08	0.00079543
37.1	0.00098511
37.12	0.00066694
37.14	0.00055068
37.16	0.00056904
37.18	0.0005874
37.2	0.00052009
37.22	0.00025699
37.24	-5.6904e-06
37.26	-0.00026922
37.28	-0.00053233
37.3	-0.00079543
37.32	-0.00098919
37.34	-0.00102
37.36	-0.00105
37.38	-0.00109
37.4	-0.00112
37.42	-0.00115
37.44	-0.00104
37.46	-0.00084234
37.48	-0.00065062
37.5	-0.0004589
37.52	-0.00026514
37.54	-7.3832e-05
37.56	8.8721e-05
37.58	0.00013278
37.6	0.00017663
37.62	0.00022027
37.64	0.00026514
37.66	0.00027126
37.68	0.00025699
37.7	0.00024271
37.72	0.00022843
37.74	0.00021415
37.76	0.00020008
37.78	0.0002631
37.8	0.00032633
37.82	0.00038956
37.84	0.00038752
37.86	0.00012299
37.88	-0.00014114
37.9	-0.00018397
37.92	-4.589e-05
37.94	9.2392e-05
37.96	0.00023047
37.98	0.00036916
38	0.00049358
38.02	0.00035692
38.04	0.00022231
38.06	8.5866e-05
38.08	-4.9969e-05
38.1	-0.0001856
38.12	-0.00017846
38.14	-7.5872e-05
38.16	2.6718e-05
38.18	0.00012931
38.2	4.0995e-05
38.22	-0.0001289
38.24	-0.00029982
38.26	-0.0004691
38.28	-0.00063838
38.3	-0.00080971
38.32	-0.00097899
38.34	-0.00113
38.36	-0.00097287
38.38	-0.00079951
38.4	-0.00038752
38.42	2.4067e-05
38.44	0.00043647
38.46	0.00064042
38.48	0.0007322
38.5	0.00082602
38.52	0.00082399
38.54	0.00043851
38.56	5.5272e-05
38.58	-0.00012503
38.6	-0.00021823
38.62	-0.00031001
38.64	-0.00040383
38.66	-0.00049765
38.68	-0.0004487
38.7	-0.00035488
38.72	-0.00026106
38.74	-0.00025495
38.76	-0.00040995
38.78	-0.00048134
38.8	-0.00035081
38.82	-0.00022027
38.84	-9.0965e-05
38.86	-1.8111e-05
38.88	-7.8523e-05
38.9	-0.00013889
38.92	3.2837e-05
38.94	0.00033041
38.96	0.00062615
38.98	0.00066082
39	0.00048134
39.02	0.00030186
39.04	0.00012095
39.06	6.4858e-05
39.08	0.00011014
39.1	0.00015542
39.12	5.9759e-05
39.14	-5.1805e-05
39.16	-0.00016337
39.18	-5.0785e-05
39.2	0.00010137
39.22	0.00025291
39.24	0.00033653
39.26	0.00025699
39.28	0.00017601
39.3	9.6064e-05
39.32	0.00024883
39.34	0.00046094
39.36	0.00067306
39.38	0.00088517
39.4	0.0011
39.42	0.00097083
39.44	0.00070161
39.46	0.00088925
39.48	0.00116
39.5	0.0009484
39.52	2.0008e-05
39.54	-7.7708e-05
39.56	-0.0001754
39.58	-0.0002733
39.6	-0.0003712
39.62	-0.00031817
39.64	-0.00020355
39.66	-8.8109e-05
39.68	2.7534e-05
39.7	8.709e-05
39.72	-7.7096e-05
39.74	-0.00024067
39.76	-0.00040587
39.78	-0.00056904
39.8	-0.00063431
39.82	-0.0005772
39.84	-0.00051805
39.86	-0.00046094
39.88	-0.00040383
39.9	-0.00034673
39.92	-0.00028962
39.94	-0.00036304
39.96	-0.00056904
39.98	-0.00053641
40	-0.00037528
[truncated: 689 more rows]
